# Supplementary material for: Cyfip1 haploinsufficient rats show white matter changes, myelin thinning, abnormal oligodendrocytes and behavioural inflexibility
Source: Nat Commun. 2019 Aug 1;10:3455. doi: 10.1038/s41467-019-11119-7 (PMC6671959; doi:10.1038/s41467-019-11119-7)
Supplement: Supplementary file 4 — Source Data [file 41467_2019_11119_MOESM4_ESM.xlsx]

## Sheet: Table 1
genotype (WT=1, HET=-1)	CorpusCallosum				InternalCapsule				ExternalCapsule				Fimbria/Fornix
	FA	AD	RD	MD	FA	AD	RD	MD	FA	AD	RD	MD	FA	AD	RD	MD
-1	0.457537	0.00129025	0.000704893	0.000900011	0.435561	0.00106974	0.000514131	0.000699336	0.353658	0.00117278	0.000731104	0.000878331	0.470197	0.00164112	0.000730355	0.00103394
-1	0.459907	0.00132255	0.000727378	0.000925768	0.43607	0.00113646	0.000545934	0.000742776	0.363306	0.00127276	0.000772428	0.000939205	0.467311	0.0016642	0.000742754	0.0010499
-1	0.458452	0.00134761	0.000749055	0.000948572	0.426883	0.00110471	0.000540858	0.000728807	0.350065	0.00121255	0.000751372	0.000905098	0.456349	0.00167919	0.000766443	0.00107069
-1	0.438757	0.00133457	0.000756284	0.000949045	0.442082	0.00104958	0.000498642	0.000682288	0.348002	0.00117203	0.000733435	0.000879634	0.463736	0.0015902	0.000716172	0.00100752
-1	0.446777	0.00129868	0.000735958	0.000923532	0.419855	0.00106808	0.000527326	0.000707577	0.350425	0.00115666	0.000715726	0.000862703	0.472237	0.00157058	0.000692881	0.000985446
-1	0.447365	0.00132977	0.000757087	0.000947981	0.422297	0.00108104	0.000532061	0.000715055	0.348144	0.00120081	0.000752104	0.000901674	0.47154	0.00160601	0.000707307	0.00100688
-1	0.481576	0.00132149	0.00069656	0.000904869	0.448868	0.00111787	0.00052456	0.00072233	0.371968	0.00118237	0.000707785	0.000865981	0.499771	0.00159152	0.000664891	0.000973769
-1	0.455195	0.00128726	0.00070428	0.000898608	0.455793	0.00113195	0.000519989	0.000723976	0.362626	0.00120306	0.000725591	0.000884746	0.473868	0.00160054	0.000706704	0.00100465
-1	0.513336	0.00136529	0.000662697	0.000896895	0.458385	0.00116119	0.000531763	0.000741571	0.384628	0.00119233	0.000696595	0.000861839	0.536764	0.00163144	0.000623144	0.000959241
-1	0.490662	0.00127575	0.000650293	0.000858778	0.461967	0.00117852	0.000534625	0.000749258	0.392655	0.00119724	0.000694563	0.000862122	0.509707	0.0016193	0.000660913	0.000980377
-1	0.44286	0.00125519	0.000712942	0.000893691	0.436633	0.00118146	0.000564332	0.000770042	0.359061	0.00120957	0.000745363	0.000900098	0.471649	0.00164133	0.000722506	0.00102878
-1	0.413323	0.00114747	0.000682913	0.000837764	0.407285	0.00123627	0.000623562	0.000827797	0.34599	0.00115874	0.000730705	0.000873383	0.449792	0.00155652	0.000720595	0.000999236
1	0.430298	0.00132346	0.000752353	0.000942723	0.445066	0.00112008	0.000526468	0.000724338	0.356622	0.00120193	0.000743105	0.000896048	0.464837	0.0016827	0.000759336	0.00106712
1	0.463375	0.00125901	0.000675403	0.000869937	0.435516	0.00115646	0.000555249	0.000755653	0.379167	0.00119867	0.000719844	0.000879453	0.490016	0.0016006	0.000678001	0.000985533
1	0.517325	0.00136113	0.000661951	0.000895012	0.484686	0.00115966	0.000503537	0.000722244	0.400178	0.00123997	0.000705568	0.000883702	0.530493	0.00170611	0.000664192	0.0010115
1	0.501478	0.0013484	0.000677525	0.00090115	0.437277	0.0012101	0.000579098	0.000789431	0.385705	0.00125274	0.00073339	0.000906506	0.516581	0.00171107	0.000685297	0.00102722
1	0.479207	0.00134735	0.000703607	0.000918187	0.428084	0.00110209	0.000540062	0.000727404	0.375054	0.00123712	0.000736354	0.000903276	0.473332	0.00163867	0.000723927	0.00102884
1	0.526216	0.00130868	0.000628196	0.000855022	0.4656	0.00109741	0.000496492	0.000696799	0.394182	0.00115931	0.000669374	0.000832687	0.541802	0.0015753	0.000595147	0.000921864
1	0.54448	0.00137104	0.000646768	0.000888194	0.445834	0.00114511	0.000539363	0.00074128	0.385497	0.00116663	0.000689891	0.000848802	0.539147	0.00156208	0.000593676	0.000916478
1	0.505042	0.00132347	0.000673534	0.000890178	0.450537	0.000974592	0.000459648	0.000631296	0.368997	0.00116627	0.000703322	0.000857638	0.496986	0.00153617	0.000644938	0.000942015
1	0.442222	0.00135752	0.000769632	0.000965594	0.431378	0.00110657	0.000533625	0.000724606	0.348588	0.0011975	0.000748047	0.000897864	0.446113	0.00156855	0.000734561	0.00101256
1	0.482882	0.00143996	0.000765596	0.000990383	0.46014	0.00120233	0.000546428	0.000765063	0.360965	0.00127732	0.000795234	0.000955928	0.492527	0.00176894	0.000751615	0.00109072
1	0.479517	0.00138619	0.000711152	0.000936163	0.454186	0.00121177	0.000558988	0.000776582	0.378979	0.00124533	0.000738069	0.000907155	0.50153	0.0017404	0.00071901	0.00105947
1	0.472879	0.00137678	0.000729005	0.00094493	0.448788	0.0012122	0.000566043	0.000781429	0.37495	0.00125332	0.000746588	0.000915499	0.503789	0.00174477	0.000715839	0.00105882

## Sheet: Figure 2c
Number of myelinated and unmyelinated axons
Unmyelinated		Myelinated
WT	Cyfip1+/-	WT	Cyfip1+/-
1059	1467	1193	1531
897	795	1569	1597
1345	1084	1299	1383
1311	1093	1380	1469
1252		1707

## Sheet: Figure 2d
Axon diameters for each rat
Subject	Axon Diameter	genotype (WT=1, HET=-1)
RAT3595	0.38925	-1
RAT3595	0.294245	-1
RAT3595	0.529257	-1
RAT3595	0.349615	-1
RAT3595	0.706477	-1
RAT3595	0.472035	-1
RAT3595	0.530458	-1
RAT3595	0.313113	-1
RAT3595	0.567565	-1
RAT3595	0.498279	-1
RAT3595	0.730402	-1
RAT3595	0.287681	-1
RAT3595	0.382652	-1
RAT3595	0.466609	-1
RAT3595	0.222837	-1
RAT3595	1.06272	-1
RAT3595	0.555089	-1
RAT3595	0.231249	-1
RAT3595	0.24201	-1
RAT3595	0.732143	-1
RAT3595	0.276395	-1
RAT3595	0.406843	-1
RAT3595	0.52199	-1
RAT3595	0.304871	-1
RAT3595	0.627241	-1
RAT3595	0.360375	-1
RAT3595	0.319154	-1
RAT3595	0.526846	-1
RAT3595	0.51214	-1
RAT3595	0.267023	-1
RAT3595	0.477399	-1
RAT3595	1.19948	-1
RAT3595	0.507143	-1
RAT3595	0.988218	-1
RAT3595	0.394126	-1
RAT3595	0.542327	-1
RAT3595	0.550483	-1
RAT3595	0.338514	-1
RAT3595	0.702863	-1
RAT3595	0.476064	-1
RAT3595	0.392507	-1
RAT3595	0.578673	-1
RAT3595	0.482704	-1
RAT3595	0.233986	-1
RAT3595	1.00862	-1
RAT3595	0.51462	-1
RAT3595	0.466609	-1
RAT3595	0.249777	-1
RAT3595	0.306952	-1
RAT3595	0.289886	-1
RAT3595	0.349615	-1
RAT3595	0.466609	-1
RAT3595	0.805033	-1
RAT3595	0.461119	-1
RAT3595	0.633301	-1
RAT3595	0.534046	-1
RAT3595	0.574255	-1
RAT3595	0.328976	-1
RAT3595	0.649186	-1
RAT3595	1.0555	-1
RAT3595	0.321142	-1
RAT3595	0.589571	-1
RAT3595	0.784203	-1
RAT3595	0.219962	-1
RAT3595	0.444243	-1
RAT3595	0.27175	-1
RAT3595	0.323119	-1
RAT3595	0.585236	-1
RAT3595	0.4267	-1
RAT3595	0.649186	-1
RAT3595	0.228479	-1
RAT3595	0.675144	-1
RAT3595	0.287681	-1
RAT3595	0.340389	-1
RAT3595	0.252313	-1
RAT3595	0.287681	-1
RAT3595	0.392507	-1
RAT3595	0.244627	-1
RAT3595	0.461119	-1
RAT3595	0.405275	-1
RAT3595	0.461119	-1
RAT3595	0.280964	-1
RAT3595	0.330906	-1
RAT3595	0.557378	-1
RAT3595	0.425206	-1
RAT3595	0.380985	-1
RAT3595	0.577571	-1
RAT3595	0.338514	-1
RAT3595	0.201851	-1
RAT3595	0.41151	-1
RAT3595	0.201851	-1
RAT3595	0.442808	-1
RAT3595	0.572034	-1
RAT3595	1.15569	-1
RAT3595	0.309019	-1
RAT3595	0.367374	-1
RAT3595	0.338514	-1
RAT3595	0.425206	-1
RAT3595	0.298541	-1
RAT3595	0.600272	-1
RAT3595	0.494431	-1
RAT3595	0.556235	-1
RAT3595	0.621121	-1
RAT3595	0.344109	-1
RAT3595	0.480059	-1
RAT3595	0.70105	-1
RAT3595	0.537611	-1
RAT3595	0.461119	-1
RAT3595	0.559658	-1
RAT3595	0.390882	-1
RAT3595	1.01177	-1
RAT3595	0.630278	-1
RAT3595	0.390882	-1
RAT3595	0.958126	-1
RAT3595	0.365637	-1
RAT3595	0.394126	-1
RAT3595	0.406843	-1
RAT3595	0.560794	-1
RAT3595	0.568685	-1
RAT3595	0.550483	-1
RAT3595	0.523208	-1
RAT3595	0.317153	-1
RAT3595	0.722515	-1
RAT3595	1.20425	-1
RAT3595	0.362138	-1
RAT3595	0.559658	-1
RAT3595	0.716321	-1
RAT3595	0.448522	-1
RAT3595	0.683578	-1
RAT3595	0.429674	-1
RAT3595	0.73388	-1
RAT3595	0.574255	-1
RAT3595	1.20001	-1
RAT3595	0.924996	-1
RAT3595	0.367374	-1
RAT3595	0.249777	-1
RAT3595	0.244627	-1
RAT3595	0.292074	-1
RAT3595	0.515856	-1
RAT3595	0.70105	-1
RAT3595	0.717209	-1
RAT3595	0.280964	-1
RAT3595	1.21792	-1
RAT3595	0.465243	-1
RAT3595	0.566442	-1
RAT3595	0.356825	-1
RAT3595	0.789865	-1
RAT3595	0.696494	-1
RAT3595	1.04702	-1
RAT3595	0.387611	-1
RAT3595	0.482704	-1
RAT3595	0.274082	-1
RAT3595	0.292074	-1
RAT3595	0.239365	-1
RAT3595	0.283221	-1
RAT3595	0.442808	-1
RAT3595	1.13961	-1
RAT3595	0.487951	-1
RAT3595	1.40799	-1
RAT3595	0.499555	-1
RAT3595	0.481383	-1
RAT3595	0.367374	-1
RAT3595	0.788252	-1
RAT3595	0.461119	-1
RAT3595	0.525636	-1
RAT3595	0.833016	-1
RAT3595	0.735613	-1
RAT3595	0.87331	-1
RAT3595	0.51214	-1
RAT3595	0.367374	-1
RAT3595	0.340389	-1
RAT3595	0.34779	-1
RAT3595	1.08407	-1
RAT3595	0.955465	-1
RAT3595	0.664691	-1
RAT3595	0.610786	-1
RAT3595	1.05611	-1
RAT3595	0.338514	-1
RAT3595	0.743361	-1
RAT3595	1.14462	-1
RAT3595	0.327035	-1
RAT3595	0.380985	-1
RAT3595	0.356825	-1
RAT3595	0.57092	-1
RAT3595	0.400535	-1
RAT3595	0.692828	-1
RAT3595	0.356825	-1
RAT3595	1.14518	-1
RAT3595	0.317153	-1
RAT3595	0.315139	-1
RAT3595	0.641293	-1
RAT3595	0.289886	-1
RAT3595	0.25731	-1
RAT3595	0.369102	-1
RAT3595	0.239365	-1
RAT3595	0.280964	-1
RAT3595	0.714541	-1
RAT3595	0.332824	-1
RAT3595	0.244627	-1
RAT3595	0.466609	-1
RAT3595	0.763638	-1
RAT3595	0.470684	-1
RAT3595	0.975901	-1
RAT3595	0.530458	-1
RAT3595	0.609743	-1
RAT3595	0.656984	-1
RAT3595	0.643275	-1
RAT3595	0.642285	-1
RAT3595	0.400535	-1
RAT3595	0.311073	-1
RAT3595	0.622145	-1
RAT3595	0.920165	-1
RAT3595	0.552791	-1
RAT3595	0.482704	-1
RAT3595	0.823021	-1
RAT3595	0.600272	-1
RAT3595	0.691909	-1
RAT3595	1.44635	-1
RAT3595	1.27612	-1
RAT3595	0.438474	-1
RAT3595	0.6045	-1
RAT3595	0.59065	-1
RAT3595	0.507143	-1
RAT3595	0.417653	-1
RAT3595	0.726907	-1
RAT3595	0.503363	-1
RAT3595	0.502097	-1
RAT3595	0.816809	-1
RAT3595	0.633301	-1
RAT3595	0.850412	-1
RAT3595	1.24787	-1
RAT3595	1.29395	-1
RAT3595	0.42069	-1
RAT3595	0.813686	-1
RAT3595	0.42069	-1
RAT3595	0.451352	-1
RAT3595	0.334731	-1
RAT3595	0.236691	-1
RAT3595	2.22036	-1
RAT3595	0.804242	-1
RAT3595	0.334731	-1
RAT3595	0.340389	-1
RAT3595	0.405275	-1
RAT3595	0.619068	-1
RAT3595	0.363891	-1
RAT3595	0.45276	-1
RAT3595	0.780134	-1
RAT3595	0.467971	-1
RAT3595	0.470684	-1
RAT3595	0.367374	-1
RAT3595	0.449939	-1
RAT3595	0.517088	-1
RAT3595	0.688219	-1
RAT3595	0.524423	-1
RAT3595	0.931169	-1
RAT3595	0.536425	-1
RAT3595	0.365637	-1
RAT3595	0.648204	-1
RAT3595	0.59065	-1
RAT3595	1.01679	-1
RAT3595	0.236691	-1
RAT3595	0.785825	-1
RAT3595	0.355036	-1
RAT3595	0.558519	-1
RAT3595	0.365637	-1
RAT3595	0.358605	-1
RAT3595	0.239365	-1
RAT3595	0.358605	-1
RAT3595	0.499555	-1
RAT3595	0.236691	-1
RAT3595	0.743361	-1
RAT3595	0.439923	-1
RAT3595	0.91531	-1
RAT3595	0.685438	-1
RAT3595	0.380985	-1
RAT3595	0.327035	-1
RAT3595	0.330906	-1
RAT3595	0.720751	-1
RAT3595	0.358605	-1
RAT3595	0.634306	-1
RAT3595	0.332824	-1
RAT3595	0.601332	-1
RAT3595	0.633301	-1
RAT3595	0.390882	-1
RAT3595	0.956796	-1
RAT3595	1.30033	-1
RAT3595	0.502097	-1
RAT3595	0.525636	-1
RAT3595	0.683578	-1
RAT3595	0.4267	-1
RAT3595	0.653097	-1
RAT3595	0.267023	-1
RAT3595	0.960117	-1
RAT3595	0.345955	-1
RAT3595	0.323119	-1
RAT3595	0.459737	-1
RAT3595	0.515856	-1
RAT3595	1.03418	-1
RAT3595	0.491849	-1
RAT3595	0.313113	-1
RAT3595	0.579772	-1
RAT3595	0.353239	-1
RAT3595	0.423706	-1
RAT3595	0.456959	-1
RAT3595	1.49654	-1
RAT3595	0.340389	-1
RAT3595	0.317153	-1
RAT3595	0.620095	-1
RAT3595	0.38925	-1
RAT3595	0.403701	-1
RAT3595	0.610786	-1
RAT3595	0.555089	-1
RAT3595	0.356825	-1
RAT3595	0.481383	-1
RAT3595	0.481383	-1
RAT3595	0.561928	-1
RAT3595	1.46776	-1
RAT3595	0.813686	-1
RAT3595	0.311073	-1
RAT3595	0.574255	-1
RAT3595	0.771105	-1
RAT3595	0.775222	-1
RAT3595	0.445674	-1
RAT3595	0.542327	-1
RAT3595	1.22469	-1
RAT3595	0.824567	-1
RAT3595	0.374241	-1
RAT3595	0.287681	-1
RAT3595	0.7785	-1
RAT3595	0.38925	-1
RAT3595	0.829953	-1
RAT3595	1.30278	-1
RAT3595	1.12386	-1
RAT3595	0.685438	-1
RAT3595	1.91592	-1
RAT3595	0.409961	-1
RAT3595	0.37931	-1
RAT3595	1.27811	-1
RAT3595	0.761969	-1
RAT3595	0.809764	-1
RAT3595	0.691909	-1
RAT3595	0.353239	-1
RAT3595	0.454164	-1
RAT3595	0.481383	-1
RAT3595	0.673256	-1
RAT3595	0.828418	-1
RAT3595	0.406843	-1
RAT3595	0.408405	-1
RAT3595	0.520769	-1
RAT3595	0.445674	-1
RAT3595	0.507143	-1
RAT3595	1.1424	-1
RAT3595	0.491849	-1
RAT3595	0.276395	-1
RAT3595	0.408405	-1
RAT3595	0.369102	-1
RAT3595	0.466609	-1
RAT3595	0.323119	-1
RAT3595	0.332824	-1
RAT3595	0.264628	-1
RAT3595	1.11132	-1
RAT3595	0.470684	-1
RAT3595	1.08583	-1
RAT3595	0.395738	-1
RAT3595	0.409961	-1
RAT3595	0.4471	-1
RAT3595	0.355036	-1
RAT3595	0.254824	-1
RAT3595	0.622145	-1
RAT3595	0.319154	-1
RAT3595	0.495717	-1
RAT3595	0.344109	-1
RAT3595	0.682646	-1
RAT3595	1.29886	-1
RAT3595	0.334731	-1
RAT3595	0.300666	-1
RAT3595	0.309019	-1
RAT3595	0.455563	-1
RAT3595	0.528053	-1
RAT3595	0.459737	-1
RAT3595	0.51214	-1
RAT3595	0.298541	-1
RAT3595	0.355036	-1
RAT3595	0.451352	-1
RAT3595	0.442808	-1
RAT3595	0.454164	-1
RAT3595	0.535237	-1
RAT3595	0.645251	-1
RAT3595	0.349615	-1
RAT3595	0.565317	-1
RAT3595	0.37931	-1
RAT3595	0.385965	-1
RAT3595	0.309019	-1
RAT3595	0.544669	-1
RAT3595	0.847412	-1
RAT3595	0.612867	-1
RAT3595	0.644264	-1
RAT3595	0.643275	-1
RAT3595	0.850412	-1
RAT3595	0.429674	-1
RAT3595	0.537611	-1
RAT3595	0.306952	-1
RAT3595	0.513382	-1
RAT3595	0.72953	-1
RAT3595	0.400535	-1
RAT3595	0.43556	-1
RAT3595	0.493142	-1
RAT3595	0.555089	-1
RAT3595	0.671362	-1
RAT3595	0.530458	-1
RAT3595	0.24201	-1
RAT3595	0.718982	-1
RAT3595	0.491849	-1
RAT3595	0.351432	-1
RAT3595	0.574255	-1
RAT3595	0.400535	-1
RAT3595	0.56419	-1
RAT3595	0.342254	-1
RAT3595	0.478731	-1
RAT3595	0.332824	-1
RAT3595	0.342254	-1
RAT3595	0.730402	-1
RAT3595	0.289886	-1
RAT3595	0.687293	-1
RAT3595	0.487951	-1
RAT3595	0.499555	-1
RAT3595	0.785825	-1
RAT3595	0.340389	-1
RAT3595	0.513382	-1
RAT3595	0.262212	-1
RAT3595	0.507143	-1
RAT3595	0.289886	-1
RAT3595	0.823794	-1
RAT3595	0.328976	-1
RAT3595	0.432627	-1
RAT3595	0.71365	-1
RAT3595	0.57092	-1
RAT3595	0.601332	-1
RAT3595	0.461119	-1
RAT3595	0.621121	-1
RAT3595	0.882736	-1
RAT3595	0.42069	-1
RAT3595	0.369102	-1
RAT3595	0.442808	-1
RAT3595	0.28546	-1
RAT3595	0.254824	-1
RAT3595	0.57092	-1
RAT3595	0.499555	-1
RAT3595	0.377628	-1
RAT3595	0.422201	-1
RAT3595	0.375938	-1
RAT3595	0.782578	-1
RAT3595	0.397343	-1
RAT3595	0.439923	-1
RAT3595	0.292074	-1
RAT3595	0.332824	-1
RAT3595	0.795487	-1
RAT3595	0.360375	-1
RAT3595	0.619068	-1
RAT3595	0.712757	-1
RAT3595	0.519545	-1
RAT3595	0.72953	-1
RAT3595	0.542327	-1
RAT3595	0.384312	-1
RAT3595	0.384312	-1
RAT3595	0.558519	-1
RAT3595	0.490553	-1
RAT3595	0.487951	-1
RAT3595	0.429674	-1
RAT3595	0.363891	-1
RAT3595	0.544669	-1
RAT3595	0.487951	-1
RAT3595	0.425206	-1
RAT3595	0.27175	-1
RAT3595	0.674201	-1
RAT3595	0.416126	-1
RAT3595	0.528053	-1
RAT3595	0.631288	-1
RAT3595	0.217048	-1
RAT3595	0.292074	-1
RAT3595	0.325083	-1
RAT3595	0.502097	-1
RAT3595	0.249777	-1
RAT3595	0.395738	-1
RAT3595	0.656984	-1
RAT3595	0.581964	-1
RAT3595	0.377628	-1
RAT3595	0.746779	-1
RAT3595	0.739928	-1
RAT3595	0.429674	-1
RAT3595	0.370823	-1
RAT3595	0.317153	-1
RAT3595	0.518318	-1
RAT3595	0.502097	-1
RAT3595	0.610786	-1
RAT3595	1.23814	-1
RAT3595	0.28546	-1
RAT3595	0.356825	-1
RAT3595	0.409961	-1
RAT3595	0.628255	-1
RAT3595	0.360375	-1
RAT3595	0.38925	-1
RAT3595	0.296401	-1
RAT3595	0.287681	-1
RAT3595	0.552791	-1
RAT3595	0.942045	-1
RAT3595	1.12386	-1
RAT3595	1.03909	-1
RAT3595	0.541152	-1
RAT3595	0.24201	-1
RAT3595	0.377628	-1
RAT3595	0.45276	-1
RAT3595	0.374241	-1
RAT3595	0.956796	-1
RAT3595	0.38925	-1
RAT3595	0.956796	-1
RAT3595	0.761133	-1
RAT3595	0.689143	-1
RAT3595	0.365637	-1
RAT3595	0.541152	-1
RAT3595	0.845908	-1
RAT3595	0.536425	-1
RAT3595	0.344109	-1
RAT3595	0.476064	-1
RAT3595	0.394126	-1
RAT3595	0.478731	-1
RAT3595	1.09226	-1
RAT3595	0.638308	-1
RAT3595	0.325083	-1
RAT3595	0.382652	-1
RAT3595	0.549325	-1
RAT3595	0.470684	-1
RAT3595	0.449939	-1
RAT3595	0.296401	-1
RAT3595	0.555089	-1
RAT3595	0.946091	-1
RAT3595	0.269397	-1
RAT3595	0.351432	-1
RAT3595	0.813686	-1
RAT3595	0.635309	-1
RAT3595	0.70105	-1
RAT3595	0.338514	-1
RAT3595	0.523208	-1
RAT3595	0.925684	-1
RAT3595	0.360375	-1
RAT3595	0.80107	-1
RAT3595	0.323119	-1
RAT3595	0.505886	-1
RAT3595	0.431153	-1
RAT3595	0.332824	-1
RAT3595	1.05972	-1
RAT3595	0.593875	-1
RAT3595	0.43556	-1
RAT3595	0.217048	-1
RAT3595	0.309019	-1
RAT3595	0.482704	-1
RAT3595	0.432627	-1
RAT3595	0.439923	-1
RAT3595	1.02614	-1
RAT3595	1.24173	-1
RAT3595	0.583057	-1
RAT3595	0.4471	-1
RAT3595	0.252313	-1
RAT3595	0.363891	-1
RAT3595	0.42819	-1
RAT3595	0.278689	-1
RAT3595	1.65029	-1
RAT3595	0.423706	-1
RAT3595	0.340389	-1
RAT3595	0.463872	-1
RAT3595	1.14518	-1
RAT3595	0.574255	-1
RAT3595	0.419174	-1
RAT3595	0.508397	-1
RAT3595	0.432627	-1
RAT3595	0.63631	-1
RAT3595	1.49313	-1
RAT3595	0.587408	-1
RAT3595	0.817588	-1
RAT3595	0.808978	-1
RAT3595	0.456959	-1
RAT3595	0.761969	-1
RAT3595	0.651144	-1
RAT3595	1.04763	-1
RAT3595	0.537611	-1
RAT3595	0.451352	-1
RAT3595	0.56306	-1
RAT3595	0.819921	-1
RAT3595	0.439923	-1
RAT3595	0.372536	-1
RAT3595	0.4471	-1
RAT3595	0.536425	-1
RAT3595	0.351432	-1
RAT3595	0.513382	-1
RAT3595	0.529257	-1
RAT3595	0.817588	-1
RAT3595	0.904113	-1
RAT3595	1.0124	-1
RAT3595	0.659885	-1
RAT3595	0.334731	-1
RAT3595	0.806614	-1
RAT3595	0.51462	-1
RAT3595	0.487951	-1
RAT3595	0.405275	-1
RAT3595	1.46168	-1
RAT3595	1.32218	-1
RAT3595	0.536425	-1
RAT3595	0.799479	-1
RAT3595	0.631288	-1
RAT3595	0.517088	-1
RAT3595	1.08113	-1
RAT3595	0.840624	-1
RAT3595	0.24201	-1
RAT3595	0.891348	-1
RAT3595	0.535237	-1
RAT3595	0.691909	-1
RAT3595	0.574255	-1
RAT3595	0.417653	-1
RAT3595	0.565317	-1
RAT3595	0.755256	-1
RAT3595	0.387611	-1
RAT3595	0.485334	-1
RAT3595	0.820697	-1
RAT3595	0.401646	-1
RAT3595	0.395738	-1
RAT3595	0.542327	-1
RAT3595	0.425206	-1
RAT3595	0.700141	-1
RAT3595	0.317153	-1
RAT3595	0.592802	-1
RAT3595	0.656014	-1
RAT3595	0.413055	-1
RAT3595	0.510895	-1
RAT3595	0.403701	-1
RAT3595	0.646237	-1
RAT3595	0.776043	-1
RAT3595	1.07522	-1
RAT3595	0.601332	-1
RAT3595	0.524423	-1
RAT3595	0.551638	-1
RAT3595	0.510895	-1
RAT3595	0.296401	-1
RAT3595	0.841381	-1
RAT3595	0.377628	-1
RAT3595	0.617008	-1
RAT3595	0.858607	-1
RAT3595	0.639304	-1
RAT3595	1.37644	-1
RAT3595	0.642285	-1
RAT3595	0.926371	-1
RAT3595	0.472035	-1
RAT3595	0.298541	-1
RAT3595	0.414593	-1
RAT3595	0.311073	-1
RAT3595	0.545837	-1
RAT3595	0.560794	-1
RAT3595	0.724275	-1
RAT3595	0.893488	-1
RAT3595	0.419174	-1
RAT3595	0.569804	-1
RAT3595	0.380985	-1
RAT3595	0.727783	-1
RAT3595	0.725154	-1
RAT3595	0.705575	-1
RAT3595	0.808191	-1
RAT3595	1.00799	-1
RAT3595	0.735613	-1
RAT3595	1.48587	-1
RAT3595	0.550483	-1
RAT3595	0.995918	-1
RAT3595	0.493142	-1
RAT3595	0.38925	-1
RAT3595	0.738205	-1
RAT3595	0.623168	-1
RAT3595	0.561928	-1
RAT3595	0.442808	-1
RAT3595	0.397343	-1
RAT3595	0.997196	-1
RAT3595	0.793885	-1
RAT3595	0.672309	-1
RAT3595	0.776863	-1
RAT3595	1.90325	-1
RAT3595	0.313113	-1
RAT3595	1.01429	-1
RAT3595	0.593875	-1
RAT3595	0.75694	-1
RAT3595	0.45835	-1
RAT3595	0.736478	-1
RAT3595	0.375938	-1
RAT3595	0.626225	-1
RAT3595	0.423706	-1
RAT3595	0.530458	-1
RAT3595	1.47727	-1
RAT3595	0.539974	-1
RAT3595	0.529257	-1
RAT3595	0.567565	-1
RAT3595	0.643275	-1
RAT3595	0.920165	-1
RAT3595	0.690066	-1
RAT3595	0.336628	-1
RAT3595	0.509648	-1
RAT3595	0.56306	-1
RAT3595	1.1474	-1
RAT3595	0.456959	-1
RAT3595	0.911127	-1
RAT3595	0.775222	-1
RAT3595	1.73895	-1
RAT3595	0.463872	-1
RAT3595	0.761133	-1
RAT3595	1.03479	-1
RAT3595	0.626225	-1
RAT3595	0.342254	-1
RAT3595	0.406843	-1
RAT3595	0.280964	-1
RAT3595	0.538794	-1
RAT3595	0.75778	-1
RAT3595	0.553941	-1
RAT3595	0.609743	-1
RAT3595	0.624189	-1
RAT3595	0.638308	-1
RAT3595	0.463872	-1
RAT3595	0.42819	-1
RAT3595	0.493142	-1
RAT3595	0.485334	-1
RAT3595	0.490553	-1
RAT3595	0.751877	-1
RAT3595	0.548165	-1
RAT3595	0.550483	-1
RAT3595	0.537611	-1
RAT3595	0.467971	-1
RAT3595	0.474725	-1
RAT3595	0.742504	-1
RAT3595	0.455563	-1
RAT3595	0.369102	-1
RAT3595	0.737342	-1
RAT3595	0.603446	-1
RAT3595	1.2666	-1
RAT3595	0.462498	-1
RAT3595	0.845908	-1
RAT3595	0.740788	-1
RAT3595	0.642285	-1
RAT3595	0.321142	-1
RAT3595	0.857123	-1
RAT3595	0.548165	-1
RAT3595	0.587408	-1
RAT3595	0.476064	-1
RAT3595	0.553941	-1
RAT3595	0.654071	-1
RAT3595	0.726031	-1
RAT3595	0.276395	-1
RAT3595	0.923618	-1
RAT3595	0.542327	-1
RAT3595	0.529257	-1
RAT3595	0.302776	-1
RAT3595	0.445674	-1
RAT3595	1.38152	-1
RAT3595	0.365637	-1
RAT3595	0.372536	-1
RAT3595	0.489254	-1
RAT3595	0.289886	-1
RAT3595	0.726031	-1
RAT3595	0.342254	-1
RAT3595	0.663733	-1
RAT3595	0.481383	-1
RAT3595	0.84666	-1
RAT3595	0.387611	-1
RAT3595	0.484021	-1
RAT3595	0.504627	-1
RAT3595	0.362138	-1
RAT3595	0.57092	-1
RAT3595	0.518318	-1
RAT3595	0.622145	-1
RAT3595	0.528053	-1
RAT3595	0.596015	-1
RAT3595	0.377628	-1
RAT3595	0.650166	-1
RAT3595	0.448522	-1
RAT3595	1.11875	-1
RAT3595	0.524423	-1
RAT3595	0.332824	-1
RAT3595	0.683578	-1
RAT3595	1.14685	-1
RAT3595	0.434096	-1
RAT3595	0.274082	-1
RAT3595	0.419174	-1
RAT3595	0.681713	-1
RAT3595	0.544669	-1
RAT3595	1.05911	-1
RAT3595	1.11361	-1
RAT3595	1.17427	-1
RAT3595	0.874039	-1
RAT3595	0.375938	-1
RAT3595	0.674201	-1
RAT3595	1.21844	-1
RAT3595	0.761969	-1
RAT3595	0.498279	-1
RAT3595	0.398942	-1
RAT3595	0.321142	-1
RAT3595	0.675144	-1
RAT3595	0.669463	-1
RAT3595	1.77087	-1
RAT3595	0.776043	-1
RAT3595	0.558519	-1
RAT3595	0.432627	-1
RAT3595	0.682646	-1
RAT3595	0.41151	-1
RAT3595	0.349615	-1
RAT3595	0.25731	-1
RAT3595	0.439923	-1
RAT3595	0.419174	-1
RAT3595	0.647222	-1
RAT3595	0.632295	-1
RAT3595	0.441368	-1
RAT3595	0.188814	-1
RAT3595	0.449939	-1
RAT3595	0.456959	-1
RAT3595	0.353239	-1
RAT3595	0.358605	-1
RAT3595	0.726031	-1
RAT3595	0.390882	-1
RAT3595	0.353239	-1
RAT3595	0.34779	-1
RAT3595	0.38925	-1
RAT3595	0.557378	-1
RAT3595	0.252313	-1
RAT3595	0.439923	-1
RAT3595	0.442808	-1
RAT3595	0.484021	-1
RAT3595	0.287681	-1
RAT3595	0.884897	-1
RAT3595	0.766966	-1
RAT3595	0.247215	-1
RAT3595	0.195441	-1
RAT3595	0.313113	-1
RAT3595	0.645251	-1
RAT3595	0.643275	-1
RAT3595	0.360375	-1
RAT3595	0.437019	-1
RAT3595	0.520769	-1
RAT3595	0.632295	-1
RAT3595	0.584147	-1
RAT3595	0.397343	-1
RAT3595	0.786635	-1
RAT3595	0.615975	-1
RAT3595	0.714541	-1
RAT3595	0.459737	-1
RAT3595	0.556235	-1
RAT3595	0.474725	-1
RAT3595	0.28546	-1
RAT3595	0.423706	-1
RAT3595	0.390882	-1
RAT3595	0.432627	-1
RAT3595	0.38925	-1
RAT3595	0.454164	-1
RAT3595	0.315139	-1
RAT3595	0.451352	-1
RAT3595	0.473382	-1
RAT3595	0.467971	-1
RAT3595	0.561928	-1
RAT3595	0.414593	-1
RAT3595	0.292074	-1
RAT3595	0.370823	-1
RAT3595	0.306952	-1
RAT3595	0.611827	-1
RAT3595	0.356825	-1
RAT3595	0.646237	-1
RAT3595	0.374241	-1
RAT3595	0.726907	-1
RAT3595	0.274082	-1
RAT3595	0.477399	-1
RAT3595	0.465243	-1
RAT3595	0.342254	-1
RAT3595	0.656984	-1
RAT3595	0.369102	-1
RAT3595	0.456959	-1
RAT3595	1.14295	-1
RAT3595	0.332824	-1
RAT3595	0.572034	-1
RAT3595	0.634306	-1
RAT3595	0.473382	-1
RAT3595	0.462498	-1
RAT3595	0.618039	-1
RAT3595	0.920165	-1
RAT3595	0.356825	-1
RAT3595	0.462498	-1
RAT3595	0.529257	-1
RAT3595	0.645251	-1
RAT3595	0.648204	-1
RAT3595	0.617008	-1
RAT3595	0.365637	-1
RAT3595	0.439923	-1
RAT3595	0.679843	-1
RAT3595	0.356825	-1
RAT3595	0.463872	-1
RAT3595	0.557378	-1
RAT3595	1.09575	-1
RAT3595	0.764472	-1
RAT3595	0.336628	-1
RAT3595	0.34779	-1
RAT3595	0.323119	-1
RAT3595	0.41151	-1
RAT3595	0.437019	-1
RAT3595	0.467971	-1
RAT3595	0.529257	-1
RAT3595	0.336628	-1
RAT3595	0.374241	-1
RAT3595	0.38925	-1
RAT3595	0.214095	-1
RAT3595	0.395738	-1
RAT3595	0.569804	-1
RAT3595	1.23556	-1
RAT3595	0.764472	-1
RAT3595	0.309019	-1
RAT3595	0.395738	-1
RAT3595	0.718096	-1
RAT3595	0.454164	-1
RAT3595	0.334731	-1
RAT3595	0.334731	-1
RAT3595	0.52199	-1
RAT3595	0.578673	-1
RAT3595	0.607651	-1
RAT3595	0.555089	-1
RAT3595	0.342254	-1
RAT3595	0.236691	-1
RAT3595	1.03848	-1
RAT3595	0.75862	-1
RAT3595	0.986929	-1
RAT3595	0.41151	-1
RAT3595	0.837589	-1
RAT3595	0.553941	-1
RAT3595	0.45276	-1
RAT3595	0.681713	-1
RAT3595	0.442808	-1
RAT3595	0.46933	-1
RAT3595	0.481383	-1
RAT3595	0.360375	-1
RAT3595	0.392507	-1
RAT3595	0.309019	-1
RAT3595	0.807402	-1
RAT3595	0.462498	-1
RAT3595	0.42069	-1
RAT3595	0.344109	-1
RAT3595	0.267023	-1
RAT3595	0.372536	-1
RAT3595	0.408405	-1
RAT3595	0.252313	-1
RAT3595	0.51214	-1
RAT3595	0.529257	-1
RAT3595	1.10097	-1
RAT3595	0.587408	-1
RAT3595	1.10903	-1
RAT3595	0.459737	-1
RAT3595	0.384312	-1
RAT3595	0.377628	-1
RAT3595	0.254824	-1
RAT3595	0.56306	-1
RAT3595	0.576468	-1
RAT3595	0.434096	-1
RAT3595	0.345955	-1
RAT3595	0.652121	-1
RAT3595	0.510895	-1
RAT3595	0.467971	-1
RAT3595	0.429674	-1
RAT3595	0.351432	-1
RAT3595	0.643275	-1
RAT3595	1.25347	-1
RAT3595	0.34779	-1
RAT3595	0.605552	-1
RAT3595	0.394126	-1
RAT3595	0.327035	-1
RAT3595	0.473382	-1
RAT3595	0.283221	-1
RAT3595	0.556235	-1
RAT3595	0.315139	-1
RAT3595	1.02428	-1
RAT3595	0.384312	-1
RAT3595	0.69832	-1
RAT3595	1.60452	-1
RAT3595	0.69558	-1
RAT3595	0.323119	-1
RAT3595	0.369102	-1
RAT3595	0.543499	-1
RAT3595	0.688219	-1
RAT3595	0.478731	-1
RAT3595	0.517088	-1
RAT3595	0.4471	-1
RAT3595	0.672309	-1
RAT3595	0.332824	-1
RAT3595	0.463872	-1
RAT3595	0.69558	-1
RAT3595	0.689143	-1
RAT3595	0.323119	-1
RAT3595	0.384312	-1
RAT3595	1.14574	-1
RAT3595	1.14072	-1
RAT3595	1.22833	-1
RAT3595	0.323119	-1
RAT3595	0.96078	-1
RAT3595	0.363891	-1
RAT3595	0.349615	-1
RAT3595	0.541152	-1
RAT3595	0.51462	-1
RAT3595	0.311073	-1
RAT3595	0.807402	-1
RAT3595	0.536425	-1
RAT3595	0.405275	-1
RAT3595	0.760296	-1
RAT3595	0.687293	-1
RAT3595	0.77193	-1
RAT3595	0.4471	-1
RAT3595	0.402121	-1
RAT3595	0.499555	-1
RAT3595	0.760296	-1
RAT3595	0.556235	-1
RAT3595	0.550483	-1
RAT3595	0.551638	-1
RAT3595	0.90552	-1
RAT3595	0.344109	-1
RAT3595	0.56306	-1
RAT3595	0.283221	-1
RAT3595	0.635309	-1
RAT3595	0.872581	-1
RAT3595	0.502097	-1
RAT3595	0.574255	-1
RAT3595	0.340389	-1
RAT3595	0.219962	-1
RAT3595	0.233986	-1
RAT3595	0.2111	-1
RAT3595	0.292074	-1
RAT3595	0.559658	-1
RAT3595	0.278689	-1
RAT3595	0.264628	-1
RAT3595	0.437019	-1
RAT3595	0.292074	-1
RAT3595	0.395738	-1
RAT3595	0.274082	-1
RAT3595	0.217048	-1
RAT3595	0.355036	-1
RAT3595	0.27175	-1
RAT3595	0.340389	-1
RAT3595	0.79228	-1
RAT3595	0.645251	-1
RAT3595	0.704673	-1
RAT3595	0.311073	-1
RAT3595	0.561928	-1
RAT3595	0.328976	-1
RAT3595	0.728657	-1
RAT3595	0.678906	-1
RAT3595	0.294245	-1
RAT3595	0.362138	-1
RAT3595	0.43556	-1
RAT3595	0.81603	-1
RAT3595	0.761133	-1
RAT3595	0.728657	-1
RAT3595	0.351432	-1
RAT3595	0.523208	-1
RAT3595	0.313113	-1
RAT3595	0.358605	-1
RAT3595	0.294245	-1
RAT3595	0.490553	-1
RAT3595	0.901998	-1
RAT3595	0.539974	-1
RAT3595	0.34779	-1
RAT3595	0.351432	-1
RAT3595	0.849663	-1
RAT3595	0.425206	-1
RAT3595	0.449939	-1
RAT3595	0.434096	-1
RAT3595	1.13569	-1
RAT3595	0.353239	-1
RAT3595	0.362138	-1
RAT3595	0.345955	-1
RAT3595	0.4267	-1
RAT3595	0.28546	-1
RAT3595	0.353239	-1
RAT3595	0.419174	-1
RAT3595	1.02614	-1
RAT3595	0.269397	-1
RAT3595	0.494431	-1
RAT3595	0.467971	-1
RAT3595	0.304871	-1
RAT3595	0.42069	-1
RAT3595	0.369102	-1
RAT3595	0.321142	-1
RAT3595	0.717209	-1
RAT3595	0.198672	-1
RAT3595	0.467971	-1
RAT3595	0.423706	-1
RAT3595	0.208063	-1
RAT3595	0.321142	-1
RAT3595	0.327035	-1
RAT3595	0.451352	-1
RAT3595	0.587408	-1
RAT3595	0.693747	-1
RAT3595	0.356825	-1
RAT3595	0.437019	-1
RAT3595	0.429674	-1
RAT3595	0.59065	-1
RAT3595	0.252313	-1
RAT3595	1.02054	-1
RAT3595	0.403701	-1
RAT3595	0.380985	-1
RAT3595	0.397343	-1
RAT3595	0.244627	-1
RAT3595	0.315139	-1
RAT3595	0.181946	-1
RAT3595	0.365637	-1
RAT3595	0.390882	-1
RAT3595	0.883457	-1
RAT3595	0.973288	-1
RAT3595	0.745072	-1
RAT3595	0.519545	-1
RAT3595	0.855636	-1
RAT3595	0.493142	-1
RAT3595	0.400535	-1
RAT3595	0.531657	-1
RAT3595	0.24201	-1
RAT3595	0.679843	-1
RAT3595	0.679843	-1
RAT3595	0.710968	-1
RAT3595	0.192156	-1
RAT3595	0.617008	-1
RAT3595	0.459737	-1
RAT3595	0.600272	-1
RAT3595	0.417653	-1
RAT3595	0.682646	-1
RAT3595	0.262212	-1
RAT3595	0.406843	-1
RAT3595	0.465243	-1
RAT3595	0.732143	-1
RAT3595	0.222837	-1
RAT3595	0.370823	-1
RAT3595	0.925684	-1
RAT3595	0.398942	-1
RAT3595	0.262212	-1
RAT3595	0.340389	-1
RAT3595	0.112838	-1
RAT3595	0.413055	-1
RAT3595	0.495717	-1
RAT3595	0.762804	-1
RAT3595	1.17265	-1
RAT3595	0.298541	-1
RAT3595	0.351432	-1
RAT3595	0.334731	-1
RAT3595	0.523208	-1
RAT3595	0.787444	-1
RAT3595	0.746779	-1
RAT3595	0.456959	-1
RAT3595	0.462498	-1
RAT3595	0.654071	-1
RAT3595	0.340389	-1
RAT3595	0.575363	-1
RAT3595	0.45835	-1
RAT3595	0.785015	-1
RAT3595	0.419174	-1
RAT3595	0.711863	-1
RAT3595	0.473382	-1
RAT3595	0.309019	-1
RAT3595	0.437019	-1
RAT3595	0.653097	-1
RAT3595	0.878398	-1
RAT3595	0.677028	-1
RAT3595	0.432627	-1
RAT3595	0.559658	-1
RAT3595	0.911825	-1
RAT3595	0.559658	-1
RAT3595	0.439923	-1
RAT3595	0.561928	-1
RAT3595	1.27761	-1
RAT3595	0.367374	-1
RAT3595	0.14273	-1
RAT3595	0.395738	-1
RAT3595	0.81603	-1
RAT3595	0.858607	-1
RAT3595	0.249777	-1
RAT3595	0.351432	-1
RAT3595	0.498279	-1
RAT3595	0.459737	-1
RAT3595	0.513382	-1
RAT3595	0.553941	-1
RAT3595	0.416126	-1
RAT3595	0.556235	-1
RAT3595	0.377628	-1
RAT3595	0.459737	-1
RAT3595	0.487951	-1
RAT3595	0.349615	-1
RAT3595	0.323119	-1
RAT3595	0.692828	-1
RAT3595	0.283221	-1
RAT3595	0.617008	-1
RAT3595	0.362138	-1
RAT3595	0.536425	-1
RAT3595	1.69069	-1
RAT3595	0.387611	-1
RAT3595	0.317153	-1
RAT3595	0.660849	-1
RAT3595	0.552791	-1
RAT3595	0.400535	-1
RAT3595	0.231249	-1
RAT3595	0.438474	-1
RAT3595	0.198672	-1
RAT3595	0.467971	-1
RAT3595	0.536425	-1
RAT3595	0.42069	-1
RAT3595	0.634306	-1
RAT3595	0.319154	-1
RAT3595	0.344109	-1
RAT3595	0.313113	-1
RAT3595	0.824567	-1
RAT3595	0.247215	-1
RAT3595	1.12386	-1
RAT3595	0.356825	-1
RAT3595	0.526846	-1
RAT3595	0.753568	-1
RAT3595	0.283221	-1
RAT3595	0.96078	-1
RAT3595	0.747631	-1
RAT3595	0.621121	-1
RAT3595	0.950789	-1
RAT3595	0.568685	-1
RAT3595	0.4267	-1
RAT3595	0.382652	-1
RAT3595	0.311073	-1
RAT3595	0.681713	-1
RAT3595	0.728657	-1
RAT3595	0.362138	-1
RAT3595	0.677967	-1
RAT3595	0.358605	-1
RAT3595	0.392507	-1
RAT3595	0.374241	-1
RAT3595	0.836828	-1
RAT3595	0.302776	-1
RAT3595	0.785825	-1
RAT3595	0.544669	-1
RAT3595	0.580869	-1
RAT3595	0.600272	-1
RAT3595	0.863044	-1
RAT3595	0.434096	-1
RAT3595	0.294245	-1
RAT3595	0.566442	-1
RAT3595	0.317153	-1
RAT3595	0.526846	-1
RAT3595	0.524423	-1
RAT3595	0.298541	-1
RAT3595	0.323119	-1
RAT3595	0.414593	-1
RAT3595	0.332824	-1
RAT3595	0.808191	-1
RAT3595	0.513382	-1
RAT3595	0.499555	-1
RAT3595	0.269397	-1
RAT3595	0.785015	-1
RAT3595	0.423706	-1
RAT3595	0.289886	-1
RAT3595	0.394126	-1
RAT3595	0.231249	-1
RAT3595	0.315139	-1
RAT3595	0.509648	-1
RAT3595	0.283221	-1
RAT3595	0.478731	-1
RAT3595	0.739067	-1
RAT3595	0.429674	-1
RAT3595	0.557378	-1
RAT3595	0.442808	-1
RAT3595	0.448522	-1
RAT3595	0.367374	-1
RAT3595	0.163518	-1
RAT3595	1.01679	-1
RAT3595	0.306952	-1
RAT3595	0.80107	-1
RAT3595	0.597082	-1
RAT3595	0.336628	-1
RAT3595	0.620095	-1
RAT3595	0.566442	-1
RAT3595	0.609743	-1
RAT3595	0.807402	-1
RAT3595	0.686366	-1
RAT3595	0.939338	-1
RAT3595	0.413055	-1
RAT3595	0.438474	-1
RAT3595	0.323119	-1
RAT3595	0.219962	-1
RAT3595	0.217048	-1
RAT3595	0.294245	-1
RAT3595	0.247215	-1
RAT3595	0.181946	-1
RAT3595	0.526846	-1
RAT3595	1.0249	-1
RAT3595	0.362138	-1
RAT3595	0.518318	-1
RAT3595	0.278689	-1
RAT3595	0.24201	-1
RAT3595	0.296401	-1
RAT3595	0.439923	-1
RAT3595	0.283221	-1
RAT3595	0.474725	-1
RAT3595	0.507143	-1
RAT3595	0.342254	-1
RAT3595	0.509648	-1
RAT3595	0.557378	-1
RAT3595	0.589571	-1
RAT3595	0.398942	-1
RAT3595	0.287681	-1
RAT3595	0.249777	-1
RAT3595	0.461119	-1
RAT3595	0.370823	-1
RAT3595	0.482704	-1
RAT3595	0.374241	-1
RAT3595	0.904817	-1
RAT3595	0.313113	-1
RAT3595	0.536425	-1
RAT3595	0.298541	-1
RAT3595	0.466609	-1
RAT3595	0.382652	-1
RAT3595	0.298541	-1
RAT3595	0.355036	-1
RAT3595	0.422201	-1
RAT3595	0.490553	-1
RAT3595	0.539974	-1
RAT3595	0.560794	-1
RAT3595	0.195441	-1
RAT3595	0.27175	-1
RAT3595	0.355036	-1
RAT3595	0.338514	-1
RAT3595	0.42819	-1
RAT3595	0.269397	-1
RAT3595	0.372536	-1
RAT3595	0.544669	-1
RAT3595	0.37931	-1
RAT3595	0.79228	-1
RAT3595	0.700141	-1
RAT3595	0.598147	-1
RAT3595	0.461119	-1
RAT3595	0.358605	-1
RAT3595	0.519545	-1
RAT3595	0.327035	-1
RAT3595	0.374241	-1
RAT3595	0.539974	-1
RAT3595	0.587408	-1
RAT3595	0.489254	-1
RAT3595	0.363891	-1
RAT3595	0.382652	-1
RAT3595	0.687293	-1
RAT3595	0.627241	-1
RAT3595	0.466609	-1
RAT3595	0.228479	-1
RAT3595	0.690988	-1
RAT3595	0.51214	-1
RAT3595	0.332824	-1
RAT3595	0.462498	-1
RAT3595	0.298541	-1
RAT3595	0.174808	-1
RAT3595	0.408405	-1
RAT3595	0.623168	-1
RAT3595	0.254824	-1
RAT3595	0.622145	-1
RAT3595	0.298541	-1
RAT3595	0.208063	-1
RAT3595	0.749332	-1
RAT3595	0.292074	-1
RAT3595	0.342254	-1
RAT3595	1.24991	-1
RAT3595	0.463872	-1
RAT3595	0.504627	-1
RAT3595	0.252313	-1
RAT3595	0.467971	-1
RAT3595	1.03909	-1
RAT3595	0.566442	-1
RAT3595	0.539974	-1
RAT3595	0.487951	-1
RAT3595	0.849663	-1
RAT3595	0.345955	-1
RAT3595	0.504627	-1
RAT3595	1.04276	-1
RAT3595	0.580869	-1
RAT3595	0.344109	-1
RAT3595	0.4471	-1
RAT3595	0.971979	-1
RAT3595	0.395738	-1
RAT3595	0.274082	-1
RAT3595	0.45276	-1
RAT3595	0.536425	-1
RAT3595	0.874039	-1
RAT3595	0.477399	-1
RAT3595	0.502097	-1
RAT3595	0.677967	-1
RAT3595	0.678906	-1
RAT3595	0.504627	-1
RAT3595	0.56419	-1
RAT3595	0.444243	-1
RAT3595	0.466609	-1
RAT3595	0.394126	-1
RAT3595	0.336628	-1
RAT3595	0.498279	-1
RAT3595	0.822247	-1
RAT3595	0.709175	-1
RAT3595	0.665648	-1
RAT3595	0.24201	-1
RAT3595	0.697408	-1
RAT3595	1.31445	-1
RAT3595	0.367374	-1
RAT3595	0.375938	-1
RAT3595	0.630278	-1
RAT3595	1.56841	-1
RAT3595	0.439923	-1
RAT3595	0.780949	-1
RAT3595	0.390882	-1
RAT3595	0.92843	-1
RAT3595	0.287681	-1
RAT3595	1.16666	-1
RAT3595	0.264628	-1
RAT3595	1.63712	-1
RAT3595	0.656984	-1
RAT3595	1.256	-1
RAT3595	0.664691	-1
RAT3595	0.572034	-1
RAT3595	0.269397	-1
RAT3595	1.3432	-1
RAT3595	0.525636	-1
RAT3595	0.434096	-1
RAT3595	0.63731	-1
RAT3595	0.532853	-1
RAT3595	0.897044	-1
RAT3595	0.455563	-1
RAT3595	0.340389	-1
RAT3595	0.502097	-1
RAT3595	0.627241	-1
RAT3595	1.0675	-1
RAT3595	0.476064	-1
RAT3595	0.402121	-1
RAT3595	0.472035	-1
RAT3595	0.940692	-1
RAT3595	0.499555	-1
RAT3595	0.496999	-1
RAT3595	0.569804	-1
RAT3595	0.431153	-1
RAT3595	0.529257	-1
RAT3595	0.660849	-1
RAT3595	0.867459	-1
RAT3595	0.600272	-1
RAT3595	1.12669	-1
RAT3595	0.59065	-1
RAT3595	0.901998	-1
RAT3595	0.485334	-1
RAT3595	0.37931	-1
RAT3595	0.717209	-1
RAT3595	0.715432	-1
RAT3595	1.11132	-1
RAT3595	0.489254	-1
RAT3595	0.677028	-1
RAT3595	0.455563	-1
RAT3595	0.920857	-1
RAT3595	0.675144	-1
RAT3595	0.477399	-1
RAT3595	0.485334	-1
RAT3595	0.555089	-1
RAT3595	0.75778	-1
RAT3595	0.971979	-1
RAT3595	1.0397	-1
RAT3595	1.03725	-1
RAT3595	0.494431	-1
RAT3595	0.432627	-1
RAT3595	0.417653	-1
RAT3595	0.659885	-1
RAT3595	0.395738	-1
RAT3595	0.456959	-1
RAT3595	0.545837	-1
RAT3595	1.09923	-1
RAT3595	0.900585	-1
RAT3595	0.543499	-1
RAT3595	0.836067	-1
RAT3595	1.31784	-1
RAT3595	0.394126	-1
RAT3595	0.416126	-1
RAT3595	0.455563	-1
RAT3595	0.302776	-1
RAT3595	0.683578	-1
RAT3595	0.629267	-1
RAT3595	0.328976	-1
RAT3595	0.619068	-1
RAT3595	0.823021	-1
RAT3595	0.978507	-1
RAT3595	0.690066	-1
RAT3595	0.672309	-1
RAT3595	0.355036	-1
RAT3595	0.889203	-1
RAT3595	0.545837	-1
RAT3595	0.42069	-1
RAT3595	0.83378	-1
RAT3595	0.897753	-1
RAT3595	0.319154	-1
RAT3595	0.717209	-1
RAT3595	0.632295	-1
RAT3595	1.14462	-1
RAT3595	0.931853	-1
RAT3595	0.484021	-1
RAT3595	0.51462	-1
RAT3595	0.579772	-1
RAT3595	0.588491	-1
RAT3595	0.442808	-1
RAT3595	0.577571	-1
RAT3595	1.17806	-1
RAT3595	0.659885	-1
RAT3595	0.342254	-1
RAT3595	0.43556	-1
RAT3595	0.496999	-1
RAT3595	0.824567	-1
RAT3595	0.321142	-1
RAT3595	1.58536	-1
RAT3595	0.292074	-1
RAT3595	0.734747	-1
RAT3595	0.77193	-1
RAT3595	0.394126	-1
RAT3595	0.551638	-1
RAT3595	0.813686	-1
RAT3595	0.580869	-1
RAT3595	0.945417	-1
RAT3595	1.22417	-1
RAT3595	0.472035	-1
RAT3595	0.45835	-1
RAT3595	0.439923	-1
RAT3595	0.739067	-1
RAT3595	0.848163	-1
RAT3595	0.558519	-1
RAT3595	0.466609	-1
RAT3595	0.739928	-1
RAT3595	0.133512	-1
RAT3595	0.438474	-1
RAT3595	0.814468	-1
RAT3595	0.416126	-1
RAT3595	0.962105	-1
RAT3596	0.608698	1
RAT3596	0.422201	1
RAT3596	0.409961	1
RAT3596	0.402121	1
RAT3596	0.509648	1
RAT3596	0.408405	1
RAT3596	0.252313	1
RAT3596	1.45731	1
RAT3596	0.724275	1
RAT3596	0.43556	1
RAT3596	0.630278	1
RAT3596	0.834543	1
RAT3596	0.431153	1
RAT3596	0.634306	1
RAT3596	0.683578	1
RAT3596	0.358605	1
RAT3596	0.509648	1
RAT3596	0.631288	1
RAT3596	0.664691	1
RAT3596	0.765304	1
RAT3596	1.16119	1
RAT3596	0.374241	1
RAT3596	0.518318	1
RAT3596	0.525636	1
RAT3596	0.276395	1
RAT3596	0.269397	1
RAT3596	0.547002	1
RAT3596	0.770279	1
RAT3596	0.283221	1
RAT3596	1.52185	1
RAT3596	0.503363	1
RAT3596	0.336628	1
RAT3596	0.311073	1
RAT3596	0.502097	1
RAT3596	0.42819	1
RAT3596	0.690988	1
RAT3596	1.45993	1
RAT3596	0.706477	1
RAT3596	1.07285	1
RAT3596	0.417653	1
RAT3596	0.927058	1
RAT3596	0.225676	1
RAT3596	0.438474	1
RAT3596	0.621121	1
RAT3596	0.599211	1
RAT3596	0.480059	1
RAT3596	0.309019	1
RAT3596	0.338514	1
RAT3596	1.22625	1
RAT3596	0.387611	1
RAT3596	0.859348	1
RAT3596	0.652121	1
RAT3596	0.517088	1
RAT3596	0.360375	1
RAT3596	0.369102	1
RAT3596	1.12329	1
RAT3596	0.439923	1
RAT3596	0.485334	1
RAT3596	0.280964	1
RAT3596	0.403701	1
RAT3596	0.334731	1
RAT3596	1.15514	1
RAT3596	0.445674	1
RAT3596	0.813686	1
RAT3596	0.530458	1
RAT3596	0.504627	1
RAT3596	0.742504	1
RAT3596	0.413055	1
RAT3596	0.520769	1
RAT3596	0.767795	1
RAT3596	1.71387	1
RAT3596	0.935262	1
RAT3596	1.36576	1
RAT3596	0.7744	1
RAT3596	0.538794	1
RAT3596	0.73388	1
RAT3596	0.336628	1
RAT3596	0.557378	1
RAT3596	0.372536	1
RAT3596	0.660849	1
RAT3596	1.74662	1
RAT3596	0.762804	1
RAT3596	0.374241	1
RAT3596	0.45276	1
RAT3596	1.36156	1
RAT3596	0.356825	1
RAT3596	0.289886	1
RAT3596	0.233986	1
RAT3596	0.517088	1
RAT3596	1.03786	1
RAT3596	0.323119	1
RAT3596	0.466609	1
RAT3596	0.445674	1
RAT3596	0.45276	1
RAT3596	0.845155	1
RAT3596	0.338514	1
RAT3596	0.466609	1
RAT3596	0.437019	1
RAT3596	0.395738	1
RAT3596	0.355036	1
RAT3596	0.541152	1
RAT3596	0.814468	1
RAT3596	1.01114	1
RAT3596	1.75752	1
RAT3596	1.60611	1
RAT3596	0.598147	1
RAT3596	0.598147	1
RAT3596	0.338514	1
RAT3596	0.41151	1
RAT3596	0.360375	1
RAT3596	0.817588	1
RAT3596	0.485334	1
RAT3596	1.07107	1
RAT3596	0.771105	1
RAT3596	1.15404	1
RAT3596	0.81212	1
RAT3596	0.504627	1
RAT3596	0.244627	1
RAT3596	0.749332	1
RAT3596	0.904817	1
RAT3596	0.353239	1
RAT3596	0.593875	1
RAT3596	0.727783	1
RAT3596	0.615975	1
RAT3596	1.49824	1
RAT3596	0.313113	1
RAT3596	0.984345	1
RAT3596	0.463872	1
RAT3596	1.17265	1
RAT3596	0.345955	1
RAT3596	1.62933	1
RAT3596	0.593875	1
RAT3596	1.61914	1
RAT3596	1.23298	1
RAT3596	0.372536	1
RAT3596	0.372536	1
RAT3596	0.831486	1
RAT3596	0.863781	1
RAT3596	0.558519	1
RAT3596	0.174808	1
RAT3596	0.382652	1
RAT3596	0.385965	1
RAT3596	0.385965	1
RAT3596	0.390882	1
RAT3596	1.64643	1
RAT3596	0.749332	1
RAT3596	0.437019	1
RAT3596	0.392507	1
RAT3596	0.38925	1
RAT3596	0.903408	1
RAT3596	0.686366	1
RAT3596	0.607651	1
RAT3596	0.38925	1
RAT3596	0.494431	1
RAT3596	0.495717	1
RAT3596	1.1786	1
RAT3596	0.549325	1
RAT3596	0.973288	1
RAT3596	0.649186	1
RAT3596	0.46933	1
RAT3596	0.63631	1
RAT3596	1.17968	1
RAT3596	0.607651	1
RAT3596	0.489254	1
RAT3596	0.861568	1
RAT3596	0.851908	1
RAT3596	0.783391	1
RAT3596	0.707378	1
RAT3596	0.470684	1
RAT3596	0.884177	1
RAT3596	0.342254	1
RAT3596	1.75281	1
RAT3596	0.659885	1
RAT3596	0.670413	1
RAT3596	0.742504	1
RAT3596	0.306952	1
RAT3596	0.710072	1
RAT3596	0.439923	1
RAT3596	0.439923	1
RAT3596	0.612867	1
RAT3596	1.27012	1
RAT3596	0.37931	1
RAT3596	0.990791	1
RAT3596	0.601332	1
RAT3596	0.945417	1
RAT3596	0.470684	1
RAT3596	0.63731	1
RAT3596	0.477399	1
RAT3596	0.7785	1
RAT3596	0.688219	1
RAT3596	0.233986	1
RAT3596	0.548165	1
RAT3596	0.670413	1
RAT3596	1.01554	1
RAT3596	1.28556	1
RAT3596	1.20689	1
RAT3596	0.510895	1
RAT3596	0.365637	1
RAT3596	0.650166	1
RAT3596	0.423706	1
RAT3596	0.59065	1
RAT3596	0.916005	1
RAT3596	0.340389	1
RAT3596	0.442808	1
RAT3596	0.829186	1
RAT3596	1.32699	1
RAT3596	0.656014	1
RAT3596	0.390882	1
RAT3596	0.400535	1
RAT3596	0.897753	1
RAT3596	1.01742	1
RAT3596	1.38152	1
RAT3596	0.313113	1
RAT3596	0.72953	1
RAT3596	0.351432	1
RAT3596	0.249777	1
RAT3596	0.25731	1
RAT3596	0.660849	1
RAT3596	0.425206	1
RAT3596	0.725154	1
RAT3596	0.524423	1
RAT3596	0.252313	1
RAT3596	0.71365	1
RAT3596	0.648204	1
RAT3596	1.12329	1
RAT3596	0.345955	1
RAT3596	1.56922	1
RAT3596	0.46933	1
RAT3596	0.839866	1
RAT3596	0.615975	1
RAT3596	0.897044	1
RAT3596	0.892775	1
RAT3596	0.547002	1
RAT3596	0.638308	1
RAT3596	1.3517	1
RAT3596	1.19948	1
RAT3596	0.683578	1
RAT3596	0.525636	1
RAT3596	0.864518	1
RAT3596	0.816809	1
RAT3596	0.719867	1
RAT3596	0.4267	1
RAT3596	1.08758	1
RAT3596	1.25296	1
RAT3596	0.491849	1
RAT3596	0.776043	1
RAT3596	1.4107	1
RAT3596	0.748482	1
RAT3596	0.448522	1
RAT3596	0.666604	1
RAT3596	0.403701	1
RAT3596	1.3394	1
RAT3596	0.685438	1
RAT3596	0.434096	1
RAT3596	0.330906	1
RAT3596	0.596015	1
RAT3596	1.56312	1
RAT3596	1.1915	1
RAT3596	2.27838	1
RAT3596	0.474725	1
RAT3596	0.551638	1
RAT3596	0.461119	1
RAT3596	0.680778	1
RAT3596	0.621121	1
RAT3596	1.12894	1
RAT3596	0.534046	1
RAT3596	0.37931	1
RAT3596	0.530458	1
RAT3596	0.634306	1
RAT3596	0.574255	1
RAT3596	0.482704	1
RAT3596	0.764472	1
RAT3596	0.549325	1
RAT3596	1.66794	1
RAT3596	0.507143	1
RAT3596	0.451352	1
RAT3596	0.766966	1
RAT3596	0.619068	1
RAT3596	0.657952	1
RAT3596	0.91531	1
RAT3596	0.504627	1
RAT3596	0.46933	1
RAT3596	0.580869	1
RAT3596	0.687293	1
RAT3596	1.04093	1
RAT3596	0.419174	1
RAT3596	0.332824	1
RAT3596	0.438474	1
RAT3596	0.332824	1
RAT3596	0.222837	1
RAT3596	0.901292	1
RAT3596	1.22417	1
RAT3596	0.711863	1
RAT3596	0.576468	1
RAT3596	1.38979	1
RAT3596	0.664691	1
RAT3596	0.652121	1
RAT3596	0.444243	1
RAT3596	0.805033	1
RAT3596	0.988862	1
RAT3596	0.592802	1
RAT3596	0.414593	1
RAT3596	0.650166	1
RAT3596	0.645251	1
RAT3596	0.524423	1
RAT3596	0.476064	1
RAT3596	0.565317	1
RAT3596	0.954131	1
RAT3596	1.16174	1
RAT3596	2.05477	1
RAT3596	0.544669	1
RAT3596	0.770279	1
RAT3596	0.770279	1
RAT3596	0.638308	1
RAT3596	0.91531	1
RAT3596	0.390882	1
RAT3596	0.531657	1
RAT3596	0.509648	1
RAT3596	0.735613	1
RAT3596	0.799479	1
RAT3596	0.710968	1
RAT3596	1.13513	1
RAT3596	0.948107	1
RAT3596	1.78519	1
RAT3596	1.00419	1
RAT3596	0.474725	1
RAT3596	0.588491	1
RAT3596	0.848163	1
RAT3596	0.70105	1
RAT3596	0.397343	1
RAT3596	0.520769	1
RAT3596	0.441368	1
RAT3596	0.419174	1
RAT3596	0.397343	1
RAT3596	0.567565	1
RAT3596	1.17265	1
RAT3596	1.29247	1
RAT3596	0.793885	1
RAT3596	0.954131	1
RAT3596	0.500828	1
RAT3596	0.823794	1
RAT3596	0.455563	1
RAT3596	0.567565	1
RAT3596	0.765304	1
RAT3596	0.658919	1
RAT3596	0.606602	1
RAT3596	0.593875	1
RAT3596	0.25731	1
RAT3596	0.709175	1
RAT3596	0.991434	1
RAT3596	0.683578	1
RAT3596	0.634306	1
RAT3596	1.59177	1
RAT3596	0.382652	1
RAT3596	0.677028	1
RAT3596	0.351432	1
RAT3596	0.406843	1
RAT3596	1.34887	1
RAT3596	1.09051	1
RAT3596	1.49057	1
RAT3596	0.662773	1
RAT3596	0.484021	1
RAT3596	0.525636	1
RAT3596	0.624189	1
RAT3596	1.09459	1
RAT3596	0.519545	1
RAT3596	0.75862	1
RAT3596	0.461119	1
RAT3596	0.749332	1
RAT3596	0.620095	1
RAT3596	0.738205	1
RAT3596	0.360375	1
RAT3596	0.400535	1
RAT3596	0.702863	1
RAT3596	0.920165	1
RAT3596	1.03048	1
RAT3596	0.491849	1
RAT3596	0.37931	1
RAT3596	0.835305	1
RAT3596	0.895623	1
RAT3596	0.413055	1
RAT3596	0.504627	1
RAT3596	1.0193	1
RAT3596	1.482	1
RAT3596	0.537611	1
RAT3596	0.764472	1
RAT3596	0.524423	1
RAT3596	0.694664	1
RAT3596	0.872581	1
RAT3596	0.495717	1
RAT3596	0.353239	1
RAT3596	0.608698	1
RAT3596	0.614941	1
RAT3596	0.478731	1
RAT3596	0.671362	1
RAT3596	0.550483	1
RAT3596	0.356825	1
RAT3596	0.879846	1
RAT3596	0.802658	1
RAT3596	0.594946	1
RAT3596	0.370823	1
RAT3596	0.914614	1
RAT3596	1.11018	1
RAT3596	0.249777	1
RAT3596	0.879123	1
RAT3596	0.382652	1
RAT3596	0.538794	1
RAT3596	1.01742	1
RAT3596	0.51462	1
RAT3596	0.298541	1
RAT3596	0.397343	1
RAT3596	0.647222	1
RAT3596	0.321142	1
RAT3596	0.319154	1
RAT3596	0.749332	1
RAT3596	1.07581	1
RAT3596	1.18238	1
RAT3596	0.363891	1
RAT3596	0.466609	1
RAT3596	0.643275	1
RAT3596	0.544669	1
RAT3596	0.724275	1
RAT3596	0.994639	1
RAT3596	0.776863	1
RAT3596	1.58617	1
RAT3596	0.487951	1
RAT3596	0.705575	1
RAT3596	0.558519	1
RAT3596	0.437019	1
RAT3596	0.459737	1
RAT3596	0.487951	1
RAT3596	0.69832	1
RAT3596	0.741646	1
RAT3596	0.292074	1
RAT3596	0.739928	1
RAT3596	0.535237	1
RAT3596	0.41151	1
RAT3596	0.765304	1
RAT3596	0.770279	1
RAT3596	0.504627	1
RAT3596	0.845908	1
RAT3596	0.716321	1
RAT3596	0.605552	1
RAT3596	0.662773	1
RAT3596	1.53144	1
RAT3596	0.643275	1
RAT3596	0.776043	1
RAT3596	0.42819	1
RAT3596	0.727783	1
RAT3596	0.498279	1
RAT3596	1.27462	1
RAT3596	0.535237	1
RAT3596	0.878398	1
RAT3596	0.986283	1
RAT3596	0.876947	1
RAT3596	0.829186	1
RAT3596	0.614941	1
RAT3596	0.788252	1
RAT3596	0.43556	1
RAT3596	0.888487	1
RAT3596	0.300666	1
RAT3596	0.847412	1
RAT3596	0.459737	1
RAT3596	0.922239	1
RAT3596	0.715432	1
RAT3596	0.886334	1
RAT3596	0.90552	1
[truncated: 11,130 more rows]

## Sheet: Figure 2e-g
G raiton and myelin thickness for each rat
Subject	G ratio	Myelin Thickness	genotype (WT=1, HET=-1)
RAT3595	0.637294	0.221536	-1
RAT3595	0.570402	0.22161	-1
RAT3595	0.704708	0.221773	-1
RAT3595	0.501307	0.347792	-1
RAT3595	0.74994	0.235567	-1
RAT3595	0.632094	0.274744	-1
RAT3595	0.732399	0.193817	-1
RAT3595	0.615882	0.195285	-1
RAT3595	0.71492	0.22632	-1
RAT3595	0.652506	0.26536	-1
RAT3595	0.746942	0.247454	-1
RAT3595	0.602601	0.189718	-1
RAT3595	0.602309	0.252657	-1
RAT3595	0.72204	0.179628	-1
RAT3595	0.579834	0.161475	-1
RAT3595	0.795688	0.272878	-1
RAT3595	0.753708	0.181389	-1
RAT3595	0.532714	0.202847	-1
RAT3595	0.58373	0.172583	-1
RAT3595	0.747232	0.247664	-1
RAT3595	0.58722	0.194289	-1
RAT3595	0.671855	0.198709	-1
RAT3595	0.627202	0.310262	-1
RAT3595	0.5982	0.204777	-1
RAT3595	0.64883	0.339485	-1
RAT3595	0.6733	0.174862	-1
RAT3595	0.647185	0.173988	-1
RAT3595	0.664974	0.265434	-1
RAT3595	0.5797	0.371317	-1
RAT3595	0.61101	0.169996	-1
RAT3595	0.603176	0.314077	-1
RAT3595	0.667916	0.596377	-1
RAT3595	0.506305	0.494512	-1
RAT3595	0.747416	0.333961	-1
RAT3595	0.580531	0.28478	-1
RAT3595	0.638285	0.307336	-1
RAT3595	0.73968	0.193735	-1
RAT3595	0.515254	0.31847	-1
RAT3595	0.714982	0.280187	-1
RAT3595	0.667919	0.236693	-1
RAT3595	0.597438	0.264477	-1
RAT3595	0.7441	0.199009	-1
RAT3595	0.667275	0.240692	-1
RAT3595	0.622405	0.141953	-1
RAT3595	0.805319	0.243828	-1
RAT3595	0.665247	0.258958	-1
RAT3595	0.62626	0.278463	-1
RAT3595	0.551677	0.202983	-1
RAT3595	0.578655	0.223506	-1
RAT3595	0.642262	0.161466	-1
RAT3595	0.5547	0.280663	-1
RAT3595	0.662164	0.238064	-1
RAT3595	0.704345	0.33792	-1
RAT3595	0.626114	0.275359	-1
RAT3595	0.673229	0.307391	-1
RAT3595	0.58931	0.372176	-1
RAT3595	0.64948	0.309922	-1
RAT3595	0.579628	0.238588	-1
RAT3595	0.746484	0.220472	-1
RAT3595	0.802702	0.259435	-1
RAT3595	0.5	0.321142	-1
RAT3595	0.643146	0.327128	-1
RAT3595	0.783405	0.216816	-1
RAT3595	0.490414	0.22856	-1
RAT3595	0.614108	0.279152	-1
RAT3595	0.566076	0.208309	-1
RAT3595	0.626374	0.192737	-1
RAT3595	0.749391	0.195713	-1
RAT3595	0.683608	0.197488	-1
RAT3595	0.717478	0.255631	-1
RAT3595	0.555221	0.183031	-1
RAT3595	0.805326	0.163204	-1
RAT3595	0.643438	0.159419	-1
RAT3595	0.630381	0.199585	-1
RAT3595	0.66519	0.126997	-1
RAT3595	0.588001	0.201572	-1
RAT3595	0.699913	0.168287	-1
RAT3595	0.66588	0.122747	-1
RAT3595	0.785007	0.126288	-1
RAT3595	0.6106	0.258457	-1
RAT3595	0.691744	0.205484	-1
RAT3595	0.537003	0.242244	-1
RAT3595	0.695087	0.145158	-1
RAT3595	0.83022	0.113984	-1
RAT3595	0.663045	0.216087	-1
RAT3595	0.689202	0.171806	-1
RAT3595	0.748217	0.194359	-1
RAT3595	0.651558	0.181031	-1
RAT3595	0.599625	0.134777	-1
RAT3595	0.720785	0.159409	-1
RAT3595	0.53936	0.17239	-1
RAT3595	0.632456	0.257333	-1
RAT3595	0.723479	0.218637	-1
RAT3595	0.763611	0.357765	-1
RAT3595	0.581238	0.222638	-1
RAT3595	0.655095	0.193421	-1
RAT3595	0.579501	0.245634	-1
RAT3595	0.687992	0.192833	-1
RAT3595	0.569275	0.225882	-1
RAT3595	0.774323	0.17495	-1
RAT3595	0.685155	0.227203	-1
RAT3595	0.699942	0.238452	-1
RAT3595	0.687531	0.282287	-1
RAT3595	0.622495	0.208681	-1
RAT3595	0.683886	0.221898	-1
RAT3595	0.761301	0.219807	-1
RAT3595	0.610026	0.343681	-1
RAT3595	0.66468	0.232627	-1
RAT3595	0.634522	0.322357	-1
RAT3595	0.66915	0.193265	-1
RAT3595	0.821277	0.220177	-1
RAT3595	0.734071	0.228329	-1
RAT3595	0.610468	0.249417	-1
RAT3595	0.775458	0.277436	-1
RAT3595	0.690849	0.16362	-1
RAT3595	0.656579	0.206146	-1
RAT3595	0.678965	0.192368	-1
RAT3595	0.627646	0.332694	-1
RAT3595	0.680811	0.26662	-1
RAT3595	0.704889	0.230467	-1
RAT3595	0.678517	0.247897	-1
RAT3595	0.579802	0.229849	-1
RAT3595	0.655568	0.379606	-1
RAT3595	0.870238	0.179567	-1
RAT3595	0.714074	0.145006	-1
RAT3595	0.611441	0.355652	-1
RAT3595	0.797275	0.182141	-1
RAT3595	0.716231	0.177703	-1
RAT3595	0.777569	0.195544	-1
RAT3595	0.661866	0.219512	-1
RAT3595	0.802394	0.180733	-1
RAT3595	0.727772	0.214804	-1
RAT3595	0.762948	0.372851	-1
RAT3595	0.698076	0.400069	-1
RAT3595	0.544141	0.307771	-1
RAT3595	0.631169	0.14596	-1
RAT3595	0.590041	0.169966	-1
RAT3595	0.596978	0.19718	-1
RAT3595	0.663325	0.261826	-1
RAT3595	0.687778	0.318246	-1
RAT3595	0.752214	0.236255	-1
RAT3595	0.632456	0.163279	-1
RAT3595	0.833234	0.243758	-1
RAT3595	0.64629	0.254624	-1
RAT3595	0.765537	0.173486	-1
RAT3595	0.671156	0.174832	-1
RAT3595	0.767426	0.239375	-1
RAT3595	0.743623	0.240128	-1
RAT3595	0.855653	0.17663	-1
RAT3595	0.646869	0.2116	-1
RAT3595	0.722058	0.185807	-1
RAT3595	0.597976	0.184267	-1
RAT3595	0.608412	0.187985	-1
RAT3595	0.622841	0.144947	-1
RAT3595	0.619795	0.173738	-1
RAT3595	0.633279	0.256423	-1
RAT3595	0.935701	0.0783108	-1
RAT3595	0.648977	0.263926	-1
RAT3595	0.826374	0.295826	-1
RAT3595	0.637022	0.284648	-1
RAT3595	0.667891	0.239368	-1
RAT3595	0.651153	0.196816	-1
RAT3595	0.816497	0.177156	-1
RAT3595	0.686842	0.210243	-1
RAT3595	0.723112	0.201272	-1
RAT3595	0.794221	0.215831	-1
RAT3595	0.7726	0.216514	-1
RAT3595	0.743359	0.301506	-1
RAT3595	0.677346	0.243958	-1
RAT3595	0.680354	0.1726	-1
RAT3595	0.583801	0.242667	-1
RAT3595	0.646917	0.189821	-1
RAT3595	0.760474	0.341448	-1
RAT3595	0.689768	0.429733	-1
RAT3595	0.67	0.327385	-1
RAT3595	0.7126	0.246337	-1
RAT3595	0.845982	0.192272	-1
RAT3595	0.711068	0.13755	-1
RAT3595	0.740724	0.260199	-1
RAT3595	0.787799	0.308315	-1
RAT3595	0.690849	0.146346	-1
RAT3595	0.613382	0.240137	-1
RAT3595	0.631194	0.208492	-1
RAT3595	0.670755	0.28024	-1
RAT3595	0.617914	0.24767	-1
RAT3595	0.718145	0.271919	-1
RAT3595	0.655122	0.187845	-1
RAT3595	0.858966	0.188028	-1
RAT3595	0.657034	0.165551	-1
RAT3595	0.663836	0.159585	-1
RAT3595	0.740532	0.224697	-1
RAT3595	0.61412	0.182149	-1
RAT3595	0.627646	0.15265	-1
RAT3595	0.649045	0.199583	-1
RAT3595	0.636715	0.136573	-1
RAT3595	0.59865	0.188366	-1
RAT3595	0.830062	0.146287	-1
RAT3595	0.759051	0.10565	-1
RAT3595	0.642091	0.136358	-1
RAT3595	0.557086	0.37098	-1
RAT3595	0.647325	0.416044	-1
RAT3595	0.722857	0.18046	-1
RAT3595	0.701733	0.4148	-1
RAT3595	0.691632	0.236508	-1
RAT3595	0.761917	0.190532	-1
RAT3595	0.711847	0.265944	-1
RAT3595	0.786048	0.175092	-1
RAT3595	0.709299	0.263235	-1
RAT3595	0.678125	0.190115	-1
RAT3595	0.67868	0.147277	-1
RAT3595	0.705947	0.259147	-1
RAT3595	0.67351	0.446059	-1
RAT3595	0.707845	0.228159	-1
RAT3595	0.72831	0.180069	-1
RAT3595	0.768411	0.248048	-1
RAT3595	0.670229	0.295351	-1
RAT3595	0.72065	0.268208	-1
RAT3595	0.818075	0.321643	-1
RAT3595	0.867893	0.194244	-1
RAT3595	0.644077	0.242305	-1
RAT3595	0.68313	0.280397	-1
RAT3595	0.791835	0.155276	-1
RAT3595	0.750116	0.168943	-1
RAT3595	0.679176	0.197288	-1
RAT3595	0.795375	0.18701	-1
RAT3595	0.682673	0.233979	-1
RAT3595	0.762001	0.156822	-1
RAT3595	0.792177	0.214285	-1
RAT3595	0.703763	0.266577	-1
RAT3595	0.78404	0.234242	-1
RAT3595	0.802299	0.307496	-1
RAT3595	0.865368	0.201311	-1
RAT3595	0.613754	0.264748	-1
RAT3595	0.742584	0.282063	-1
RAT3595	0.784248	0.115735	-1
RAT3595	0.727875	0.168744	-1
RAT3595	0.671775	0.163547	-1
RAT3595	0.588606	0.16543	-1
RAT3595	0.905151	0.232668	-1
RAT3595	0.814362	0.183331	-1
RAT3595	0.699206	0.143999	-1
RAT3595	0.646089	0.186456	-1
RAT3595	0.747289	0.137052	-1
RAT3595	0.679453	0.292059	-1
RAT3595	0.634902	0.209254	-1
RAT3595	0.682142	0.210973	-1
RAT3595	0.829916	0.159881	-1
RAT3595	0.72195	0.180233	-1
RAT3595	0.786903	0.127463	-1
RAT3595	0.763163	0.114009	-1
RAT3595	0.767391	0.136384	-1
RAT3595	0.80883	0.122216	-1
RAT3595	0.635538	0.394673	-1
RAT3595	0.704664	0.219794	-1
RAT3595	0.804191	0.226726	-1
RAT3595	0.749793	0.179006	-1
RAT3595	0.71743	0.144011	-1
RAT3595	0.808372	0.15366	-1
RAT3595	0.716988	0.233144	-1
RAT3595	0.817504	0.226985	-1
RAT3595	0.570899	0.177902	-1
RAT3595	0.813428	0.180241	-1
RAT3595	0.707107	0.147061	-1
RAT3595	0.744512	0.191662	-1
RAT3595	0.608045	0.235695	-1
RAT3595	0.716024	0.142223	-1
RAT3595	0.677631	0.113873	-1
RAT3595	0.668508	0.177821	-1
RAT3595	0.611593	0.317255	-1
RAT3595	0.60553	0.154191	-1
RAT3595	0.809074	0.175419	-1
RAT3595	0.67868	0.208281	-1
RAT3595	0.743913	0.315089	-1
RAT3595	0.788834	0.183487	-1
RAT3595	0.632456	0.221405	-1
RAT3595	0.733799	0.118639	-1
RAT3595	0.726366	0.124658	-1
RAT3595	0.786245	0.195949	-1
RAT3595	0.73492	0.129346	-1
RAT3595	0.717397	0.249871	-1
RAT3595	0.659545	0.171802	-1
RAT3595	0.754413	0.195754	-1
RAT3595	0.745356	0.216362	-1
RAT3595	0.708585	0.160756	-1
RAT3595	0.721813	0.368749	-1
RAT3595	0.825454	0.27496	-1
RAT3595	0.656075	0.263207	-1
RAT3595	0.62361	0.317257	-1
RAT3595	0.749108	0.228945	-1
RAT3595	0.64288	0.237032	-1
RAT3595	0.652847	0.347286	-1
RAT3595	0.567309	0.203661	-1
RAT3595	0.684328	0.442889	-1
RAT3595	0.580446	0.25006	-1
RAT3595	0.626374	0.192737	-1
RAT3595	0.632456	0.267171	-1
RAT3595	0.659861	0.265908	-1
RAT3595	0.782461	0.287521	-1
RAT3595	0.731581	0.18046	-1
RAT3595	0.643412	0.173532	-1
RAT3595	0.790009	0.154109	-1
RAT3595	0.681509	0.165079	-1
RAT3595	0.597463	0.285469	-1
RAT3595	0.714775	0.182345	-1
RAT3595	0.861507	0.240579	-1
RAT3595	0.690246	0.152753	-1
RAT3595	0.651714	0.169491	-1
RAT3595	0.745082	0.212156	-1
RAT3595	0.704154	0.163541	-1
RAT3595	0.68853	0.182622	-1
RAT3595	0.794648	0.157838	-1
RAT3595	0.767338	0.168307	-1
RAT3595	0.751646	0.1179	-1
RAT3595	0.659066	0.249019	-1
RAT3595	0.748331	0.161892	-1
RAT3595	0.642375	0.312839	-1
RAT3595	0.856399	0.246113	-1
RAT3595	0.800246	0.203108	-1
RAT3595	0.684935	0.143091	-1
RAT3595	0.750362	0.191049	-1
RAT3595	0.762132	0.240668	-1
RAT3595	0.784976	0.212352	-1
RAT3595	0.700404	0.190636	-1
RAT3595	0.710188	0.221312	-1
RAT3595	0.880631	0.166007	-1
RAT3595	0.725691	0.311684	-1
RAT3595	0.650444	0.201122	-1
RAT3595	0.607716	0.1857	-1
RAT3595	0.80311	0.190856	-1
RAT3595	0.688552	0.176067	-1
RAT3595	0.774454	0.24171	-1
RAT3595	0.880085	0.177508	-1
RAT3595	0.857531	0.186716	-1
RAT3595	0.756955	0.220082	-1
RAT3595	0.854651	0.325837	-1
RAT3595	0.563979	0.316947	-1
RAT3595	0.718319	0.148743	-1
RAT3595	0.841694	0.240388	-1
RAT3595	0.672593	0.370914	-1
RAT3595	0.744153	0.278405	-1
RAT3595	0.783184	0.191548	-1
RAT3595	0.62361	0.213203	-1
RAT3595	0.7312	0.166957	-1
RAT3595	0.742641	0.166821	-1
RAT3595	0.799461	0.168881	-1
RAT3595	0.828628	0.171329	-1
RAT3595	0.732933	0.148246	-1
RAT3595	0.707107	0.169167	-1
RAT3595	0.773508	0.152487	-1
RAT3595	0.688596	0.201548	-1
RAT3595	0.696833	0.220639	-1
RAT3595	0.862457	0.182188	-1
RAT3595	0.738903	0.173799	-1
RAT3595	0.645497	0.151794	-1
RAT3595	0.703093	0.172464	-1
RAT3595	0.695818	0.161356	-1
RAT3595	0.73101	0.171699	-1
RAT3595	0.702834	0.136618	-1
RAT3595	0.657903	0.173062	-1
RAT3595	0.635934	0.151497	-1
RAT3595	0.890216	0.137052	-1
RAT3595	0.781362	0.131705	-1
RAT3595	0.815031	0.246425	-1
RAT3595	0.615192	0.247537	-1
RAT3595	0.760886	0.128833	-1
RAT3595	0.671677	0.218548	-1
RAT3595	0.691564	0.158345	-1
RAT3595	0.57735	0.186544	-1
RAT3595	0.753103	0.203964	-1
RAT3595	0.593652	0.218457	-1
RAT3595	0.649151	0.267922	-1
RAT3595	0.676852	0.164288	-1
RAT3595	0.727782	0.255335	-1
RAT3595	0.890737	0.159325	-1
RAT3595	0.666667	0.167366	-1
RAT3595	0.588508	0.210229	-1
RAT3595	0.636715	0.176315	-1
RAT3595	0.725125	0.172691	-1
RAT3595	0.714485	0.211014	-1
RAT3595	0.707107	0.190429	-1
RAT3595	0.714074	0.205069	-1
RAT3595	0.657342	0.155623	-1
RAT3595	0.84699	0.064138	-1
RAT3595	0.72075	0.174873	-1
RAT3595	0.673009	0.215145	-1
RAT3595	0.668043	0.225679	-1
RAT3595	0.731925	0.196036	-1
RAT3595	0.663406	0.327383	-1
RAT3595	0.599625	0.233441	-1
RAT3595	0.696773	0.246018	-1
RAT3595	0.644547	0.209181	-1
RAT3595	0.532253	0.339189	-1
RAT3595	0.505937	0.301766	-1
RAT3595	0.941239	0.0340032	-1
RAT3595	0.830353	0.173132	-1
RAT3595	0.753198	0.200819	-1
RAT3595	0.774122	0.187987	-1
RAT3595	0.788299	0.172754	-1
RAT3595	0.873751	0.122877	-1
RAT3595	0.695222	0.188365	-1
RAT3595	0.760974	0.168866	-1
RAT3595	0.700047	0.131521	-1
RAT3595	0.685119	0.235951	-1
RAT3595	0.796426	0.186475	-1
RAT3595	0.654654	0.211292	-1
RAT3595	0.804876	0.105591	-1
RAT3595	0.752838	0.161902	-1
RAT3595	0.716039	0.220133	-1
RAT3595	0.678041	0.318787	-1
RAT3595	0.732399	0.193817	-1
RAT3595	0.601834	0.160111	-1
RAT3595	0.752495	0.236483	-1
RAT3595	0.681577	0.229784	-1
RAT3595	0.71078	0.142999	-1
RAT3595	0.754474	0.186878	-1
RAT3595	0.632456	0.232766	-1
RAT3595	0.763381	0.174877	-1
RAT3595	0.699544	0.146999	-1
RAT3595	0.717137	0.188827	-1
RAT3595	0.703078	0.140558	-1
RAT3595	0.631085	0.200072	-1
RAT3595	0.79437	0.189071	-1
RAT3595	0.539211	0.247725	-1
RAT3595	0.657189	0.358514	-1
RAT3595	0.750502	0.162215	-1
RAT3595	0.738892	0.176532	-1
RAT3595	0.807935	0.186809	-1
RAT3595	0.667891	0.169259	-1
RAT3595	0.78843	0.137763	-1
RAT3595	0.649519	0.14149	-1
RAT3595	0.644038	0.2803	-1
RAT3595	0.636324	0.165678	-1
RAT3595	0.659085	0.426112	-1
RAT3595	0.709196	0.134896	-1
RAT3595	0.624436	0.260201	-1
RAT3595	0.578557	0.51985	-1
RAT3595	0.784465	0.156863	-1
RAT3595	0.690297	0.269789	-1
RAT3595	0.663802	0.233544	-1
RAT3595	0.827027	0.129908	-1
RAT3595	0.867089	0.13531	-1
RAT3595	0.68643	0.192176	-1
RAT3595	0.715515	0.146753	-1
RAT3595	0.670059	0.218041	-1
RAT3595	0.73646	0.102151	-1
RAT3595	0.643921	0.140914	-1
RAT3595	0.69174	0.254418	-1
RAT3595	0.733799	0.181224	-1
RAT3595	0.68744	0.171697	-1
RAT3595	0.560898	0.330522	-1
RAT3595	0.567221	0.286834	-1
RAT3595	0.841662	0.147223	-1
RAT3595	0.590182	0.275912	-1
RAT3595	0.781308	0.123137	-1
RAT3595	0.657463	0.15217	-1
RAT3595	0.730577	0.122739	-1
RAT3595	0.742292	0.276176	-1
RAT3595	0.670328	0.177235	-1
RAT3595	0.783764	0.170797	-1
RAT3595	0.820967	0.155435	-1
RAT3595	0.752891	0.170522	-1
RAT3595	0.797031	0.18578	-1
RAT3595	0.670385	0.266651	-1
RAT3595	0.679817	0.181005	-1
RAT3595	0.74146	0.134006	-1
RAT3595	0.753953	0.182268	-1
RAT3595	0.669229	0.242459	-1
RAT3595	0.708054	0.201193	-1
RAT3595	0.64365	0.237884	-1
RAT3595	0.710531	0.148249	-1
RAT3595	0.561888	0.424686	-1
RAT3595	0.694232	0.214913	-1
RAT3595	0.607315	0.274935	-1
RAT3595	0.623908	0.163811	-1
RAT3595	0.792096	0.176959	-1
RAT3595	0.713697	0.166931	-1
RAT3595	0.654014	0.27935	-1
RAT3595	0.749626	0.210849	-1
RAT3595	0.548464	0.17869	-1
RAT3595	0.627788	0.173169	-1
RAT3595	0.64745	0.177014	-1
RAT3595	0.805717	0.121071	-1
RAT3595	0.535303	0.216832	-1
RAT3595	0.695882	0.172947	-1
RAT3595	0.771192	0.194923	-1
RAT3595	0.732318	0.212723	-1
RAT3595	0.742781	0.130769	-1
RAT3595	0.747922	0.251693	-1
RAT3595	0.821608	0.160657	-1
RAT3595	0.726135	0.162053	-1
RAT3595	0.746124	0.126176	-1
RAT3595	0.694051	0.139806	-1
RAT3595	0.813291	0.118992	-1
RAT3595	0.705328	0.209766	-1
RAT3595	0.598857	0.409134	-1
RAT3595	0.763578	0.383357	-1
RAT3595	0.482418	0.306267	-1
RAT3595	0.717958	0.140175	-1
RAT3595	0.71807	0.160959	-1
RAT3595	0.697061	0.273037	-1
RAT3595	0.671809	0.17605	-1
RAT3595	0.708597	0.160075	-1
RAT3595	0.671551	0.144967	-1
RAT3595	0.557678	0.228174	-1
RAT3595	0.659979	0.284798	-1
RAT3595	0.832372	0.189715	-1
RAT3595	0.78544	0.307007	-1
RAT3595	0.828302	0.215392	-1
RAT3595	0.752664	0.17783	-1
RAT3595	0.621735	0.14724	-1
RAT3595	0.587945	0.264657	-1
RAT3595	0.645832	0.24829	-1
RAT3595	0.694591	0.164553	-1
RAT3595	0.818968	0.211498	-1
RAT3595	0.681795	0.18167	-1
RAT3595	0.746568	0.324796	-1
RAT3595	0.782022	0.212155	-1
RAT3595	0.720261	0.267653	-1
RAT3595	0.66702	0.182528	-1
RAT3595	0.720547	0.209878	-1
RAT3595	0.77695	0.242846	-1
RAT3595	0.7545	0.174543	-1
RAT3595	0.688832	0.155445	-1
RAT3595	0.752914	0.156232	-1
RAT3595	0.649727	0.212476	-1
RAT3595	0.625543	0.286573	-1
RAT3595	0.816933	0.244765	-1
RAT3595	0.758643	0.203073	-1
RAT3595	0.718003	0.127677	-1
RAT3595	0.701037	0.163185	-1
RAT3595	0.798183	0.138894	-1
RAT3595	0.759051	0.149411	-1
RAT3595	0.725596	0.170156	-1
RAT3595	0.530691	0.262118	-1
RAT3595	0.719862	0.216016	-1
RAT3595	0.819025	0.209052	-1
RAT3595	0.647393	0.146729	-1
RAT3595	0.686202	0.160708	-1
RAT3595	0.851613	0.141779	-1
RAT3595	0.789947	0.168934	-1
RAT3595	0.585237	0.496841	-1
RAT3595	0.67082	0.166113	-1
RAT3595	0.741534	0.182368	-1
RAT3595	0.71028	0.377582	-1
RAT3595	0.684025	0.16647	-1
RAT3595	0.821951	0.173526	-1
RAT3595	0.641919	0.180245	-1
RAT3595	0.672832	0.24599	-1
RAT3595	0.701129	0.183788	-1
RAT3595	0.63173	0.194022	-1
RAT3595	0.7983	0.267749	-1
RAT3595	0.775999	0.171429	-1
RAT3595	0.704746	0.182479	-1
RAT3595	0.644772	0.11958	-1
RAT3595	0.719195	0.120655	-1
RAT3595	0.757409	0.154606	-1
RAT3595	0.718185	0.169763	-1
RAT3595	0.657129	0.22954	-1
RAT3595	0.790331	0.272229	-1
RAT3595	0.83068	0.253106	-1
RAT3595	0.807968	0.138577	-1
RAT3595	0.688709	0.202086	-1
RAT3595	0.571662	0.189055	-1
RAT3595	0.661041	0.186591	-1
RAT3595	0.71586	0.169958	-1
RAT3595	0.674703	0.134365	-1
RAT3595	0.894553	0.194532	-1
RAT3595	0.667984	0.2106	-1
RAT3595	0.633152	0.197222	-1
RAT3595	0.730153	0.171436	-1
RAT3595	0.841949	0.214974	-1
RAT3595	0.747927	0.19354	-1
RAT3595	0.674867	0.201947	-1
RAT3595	0.755132	0.164859	-1
RAT3595	0.624436	0.260201	-1
RAT3595	0.674489	0.307085	-1
RAT3595	0.823184	0.320718	-1
RAT3595	0.560701	0.460224	-1
RAT3595	0.768473	0.246324	-1
RAT3595	0.698331	0.349467	-1
RAT3595	0.646813	0.249518	-1
RAT3595	0.764601	0.234588	-1
RAT3595	0.759029	0.206721	-1
RAT3595	0.755804	0.338484	-1
RAT3595	0.747739	0.181371	-1
RAT3595	0.685994	0.206601	-1
RAT3595	0.746356	0.191352	-1
RAT3595	0.803416	0.200623	-1
RAT3595	0.668625	0.218029	-1
RAT3595	0.672519	0.181405	-1
RAT3595	0.699354	0.192204	-1
RAT3595	0.743349	0.185208	-1
RAT3595	0.671687	0.171776	-1
RAT3595	0.718477	0.20116	-1
RAT3595	0.674897	0.254946	-1
RAT3595	0.817796	0.182158	-1
RAT3595	0.82952	0.18581	-1
RAT3595	0.782114	0.282041	-1
RAT3595	0.655064	0.347474	-1
RAT3595	0.678773	0.15841	-1
RAT3595	0.812007	0.186745	-1
RAT3595	0.707107	0.213163	-1
RAT3595	0.718731	0.190955	-1
RAT3595	0.684902	0.186452	-1
RAT3595	0.848994	0.259981	-1
RAT3595	0.748299	0.444734	-1
RAT3595	0.932325	0.0389374	-1
RAT3595	0.800191	0.199631	-1
RAT3595	0.735882	0.226578	-1
RAT3595	0.652659	0.275191	-1
RAT3595	0.814724	0.245859	-1
RAT3595	0.745356	0.287191	-1
RAT3595	0.658758	0.125363	-1
RAT3595	0.821781	0.193305	-1
RAT3595	0.661622	0.273741	-1
RAT3595	0.737658	0.246072	-1
RAT3595	0.736099	0.205878	-1
RAT3595	0.684966	0.19209	-1
RAT3595	0.70852	0.232568	-1
RAT3595	0.811679	0.17523	-1
RAT3595	0.79225	0.101643	-1
RAT3595	0.754474	0.157941	-1
RAT3595	0.837056	0.15976	-1
RAT3595	0.878954	0.0553128	-1
RAT3595	0.654654	0.208762	-1
RAT3595	0.782772	0.150502	-1
RAT3595	0.77569	0.122959	-1
RAT3595	0.817559	0.156239	-1
RAT3595	0.713917	0.12709	-1
RAT3595	0.78578	0.16161	-1
RAT3595	0.764045	0.202592	-1
RAT3595	0.733589	0.150005	-1
RAT3595	0.764229	0.157616	-1
RAT3595	0.749269	0.135092	-1
RAT3595	0.750071	0.21533	-1
RAT3595	0.769409	0.232579	-1
RAT3595	0.806204	0.258463	-1
RAT3595	0.723201	0.230154	-1
RAT3595	0.749025	0.175718	-1
RAT3595	0.797269	0.140271	-1
RAT3595	0.714998	0.203646	-1
RAT3595	0.587367	0.208226	-1
RAT3595	0.776134	0.242686	-1
RAT3595	0.721755	0.14558	-1
RAT3595	0.785172	0.168817	-1
RAT3595	0.788191	0.230732	-1
RAT3595	0.768869	0.192182	-1
RAT3595	0.8808	0.186276	-1
RAT3595	0.780399	0.180736	-1
RAT3595	0.731673	0.339729	-1
RAT3595	0.701123	0.201221	-1
RAT3595	0.669864	0.147133	-1
RAT3595	0.731925	0.151849	-1
RAT3595	0.693551	0.137449	-1
RAT3595	0.711684	0.221129	-1
RAT3595	0.823754	0.119984	-1
RAT3595	0.774409	0.210987	-1
RAT3595	0.808161	0.212093	-1
RAT3595	0.731357	0.153971	-1
RAT3595	0.79744	0.144738	-1
RAT3595	0.72149	0.147068	-1
RAT3595	0.651861	0.388686	-1
RAT3595	0.756846	0.232972	-1
RAT3595	0.804581	0.171372	-1
RAT3595	0.831489	0.163789	-1
RAT3595	0.859189	0.165198	-1
RAT3595	0.746822	0.249378	-1
RAT3595	0.852026	0.258055	-1
RAT3595	0.751878	0.181661	-1
RAT3595	0.874772	0.142571	-1
RAT3595	0.719455	0.192296	-1
RAT3595	0.745704	0.13274	-1
RAT3595	0.730069	0.272939	-1
RAT3595	0.798796	0.156966	-1
RAT3595	0.744856	0.192484	-1
RAT3595	0.659567	0.228554	-1
RAT3595	0.637619	0.225824	-1
RAT3595	0.802077	0.246071	-1
RAT3595	0.800744	0.197549	-1
RAT3595	0.773725	0.196616	-1
RAT3595	0.800338	0.193806	-1
RAT3595	0.877236	0.266349	-1
RAT3595	0.68313	0.145237	-1
RAT3595	0.845229	0.185727	-1
RAT3595	0.736257	0.212739	-1
RAT3595	0.804084	0.184429	-1
RAT3595	0.678892	0.216794	-1
RAT3595	0.78011	0.207592	-1
RAT3595	0.680074	0.176852	-1
RAT3595	0.786431	0.170062	-1
RAT3595	0.702145	0.17974	-1
RAT3595	0.695405	0.232346	-1
RAT3595	0.817929	0.32884	-1
RAT3595	0.751952	0.178122	-1
RAT3595	0.82149	0.115007	-1
RAT3595	0.71348	0.227923	-1
RAT3595	0.818598	0.14255	-1
RAT3595	0.817933	0.204824	-1
RAT3595	0.794831	0.178126	-1
RAT3595	0.668757	0.166735	-1
RAT3595	0.74253	0.176718	-1
RAT3595	0.751416	0.186272	-1
RAT3595	0.808713	0.271398	-1
RAT3595	0.719271	0.17835	-1
RAT3595	0.810306	0.213296	-1
RAT3595	0.787551	0.209123	-1
RAT3595	0.877698	0.242313	-1
RAT3595	0.656599	0.242605	-1
RAT3595	0.678965	0.359887	-1
RAT3595	0.836461	0.202315	-1
RAT3595	0.856349	0.105048	-1
RAT3595	0.651125	0.183381	-1
RAT3595	0.692607	0.180565	-1
RAT3595	0.653901	0.14871	-1
RAT3595	0.744812	0.184602	-1
RAT3595	0.7013	0.322757	-1
RAT3595	0.725397	0.209697	-1
RAT3595	0.676521	0.291549	-1
RAT3595	0.766376	0.190279	-1
RAT3595	0.774839	0.185486	-1
RAT3595	0.710266	0.189224	-1
RAT3595	0.672927	0.20812	-1
RAT3595	0.683369	0.228492	-1
RAT3595	0.611341	0.308551	-1
RAT3595	0.689979	0.220415	-1
RAT3595	0.766356	0.22923	-1
RAT3595	0.752295	0.180492	-1
RAT3595	0.692007	0.245005	-1
RAT3595	0.699446	0.231013	-1
RAT3595	0.757188	0.150067	-1
RAT3595	0.724722	0.180319	-1
RAT3595	0.763395	0.23013	-1
RAT3595	0.572685	0.339924	-1
RAT3595	0.72423	0.140545	-1
RAT3595	0.793011	0.192459	-1
RAT3595	0.665375	0.303479	-1
RAT3595	0.794123	0.328369	-1
RAT3595	0.726844	0.173812	-1
RAT3595	0.763536	0.261974	-1
RAT3595	0.819353	0.163325	-1
RAT3595	0.800198	0.160373	-1
RAT3595	0.663489	0.162878	-1
RAT3595	0.821976	0.185636	-1
RAT3595	0.817652	0.122248	-1
RAT3595	0.711053	0.238701	-1
RAT3595	0.686221	0.217683	-1
RAT3595	0.688774	0.250301	-1
RAT3595	0.751469	0.216319	-1
RAT3595	0.665774	0.364476	-1
RAT3595	0.681994	0.12888	-1
RAT3595	0.816903	0.207016	-1
RAT3595	0.773593	0.158723	-1
RAT3595	0.738854	0.187064	-1
RAT3595	0.59555	0.205621	-1
RAT3595	0.686512	0.203512	-1
RAT3595	0.862722	0.219829	-1
RAT3595	0.705429	0.152681	-1
RAT3595	0.676745	0.177946	-1
RAT3595	0.661218	0.250674	-1
RAT3595	0.640264	0.162874	-1
RAT3595	0.804914	0.175967	-1
RAT3595	0.658758	0.17729	-1
RAT3595	0.732985	0.241787	-1
RAT3595	0.696659	0.209605	-1
RAT3595	0.729822	0.313432	-1
RAT3595	0.677602	0.184423	-1
RAT3595	0.729241	0.179712	-1
RAT3595	0.645497	0.277138	-1
RAT3595	0.662041	0.184864	-1
RAT3595	0.777029	0.163828	-1
RAT3595	0.670027	0.25526	-1
RAT3595	0.753103	0.203964	-1
RAT3595	0.734445	0.19093	-1
RAT3595	0.736035	0.213749	-1
RAT3595	0.666667	0.188814	-1
RAT3595	0.683336	0.301293	-1
RAT3595	0.688821	0.202622	-1
RAT3595	0.827082	0.233897	-1
RAT3595	0.677919	0.249155	-1
RAT3595	0.538516	0.285215	-1
RAT3595	0.710015	0.279188	-1
RAT3595	0.865816	0.177738	-1
RAT3595	0.672755	0.211155	-1
RAT3595	0.658653	0.142043	-1
RAT3595	0.756713	0.134767	-1
RAT3595	0.787207	0.184277	-1
RAT3595	0.75202	0.179606	-1
RAT3595	0.675106	0.509698	-1
RAT3595	0.745824	0.379518	-1
RAT3595	0.728438	0.437769	-1
RAT3595	0.829027	0.180256	-1
RAT3595	0.707107	0.155719	-1
RAT3595	0.788639	0.180691	-1
RAT3595	0.846296	0.221293	-1
RAT3595	0.715793	0.302541	-1
RAT3595	0.675777	0.239063	-1
RAT3595	0.64766	0.217033	-1
RAT3595	0.615227	0.200847	-1
RAT3595	0.63175	0.393545	-1
RAT3595	0.687836	0.303826	-1
RAT3595	0.881182	0.238783	-1
RAT3595	0.700838	0.331265	-1
RAT3595	0.716678	0.220798	-1
RAT3595	0.639899	0.243459	-1
RAT3595	0.74076	0.238902	-1
RAT3595	0.696708	0.17914	-1
RAT3595	0.624695	0.210042	-1
RAT3595	0.546672	0.213374	-1
RAT3595	0.71419	0.176052	-1
RAT3595	0.637089	0.238778	-1
RAT3595	0.757741	0.206925	-1
RAT3595	0.746811	0.214365	-1
RAT3595	0.645673	0.24221	-1
RAT3595	0.584349	0.134305	-1
RAT3595	0.656425	0.235499	-1
RAT3595	0.693497	0.201961	-1
RAT3595	0.637683	0.200703	-1
RAT3595	0.659807	0.184895	-1
RAT3595	0.725753	0.274352	-1
RAT3595	0.626224	0.233307	-1
RAT3595	0.641689	0.197244	-1
RAT3595	0.707107	0.144059	-1
RAT3595	0.646176	0.21314	-1
RAT3595	0.801315	0.138201	-1
RAT3595	0.642824	0.140194	-1
RAT3595	0.710622	0.179145	-1
RAT3595	0.723747	0.169019	-1
RAT3595	0.74671	0.164184	-1
RAT3595	0.611198	0.183003	-1
RAT3595	0.834559	0.175419	-1
RAT3595	0.722111	0.29515	-1
RAT3595	0.493614	0.253612	-1
RAT3595	0.502096	0.193809	-1
RAT3595	0.599844	0.208877	-1
RAT3595	0.605808	0.419857	-1
RAT3595	0.705481	0.26855	-1
RAT3595	0.645234	0.198144	-1
RAT3595	0.673181	0.212166	-1
RAT3595	0.732478	0.1902	-1
RAT3595	0.740266	0.221851	-1
RAT3595	0.699961	0.250396	-1
RAT3595	0.634506	0.228882	-1
RAT3595	0.761546	0.24631	-1
RAT3595	0.65387	0.326069	-1
RAT3595	0.779471	0.202158	-1
RAT3595	0.665332	0.231252	-1
RAT3595	0.75087	0.184553	-1
RAT3595	0.618964	0.292241	-1
RAT3595	0.544331	0.238963	-1
RAT3595	0.652673	0.22548	-1
RAT3595	0.578961	0.284262	-1
RAT3595	0.723278	0.16552	-1
RAT3595	0.67653	0.186113	-1
RAT3595	0.704934	0.1901	-1
RAT3595	0.69604	0.137621	-1
RAT3595	0.624695	0.271164	-1
RAT3595	0.63031	0.277648	-1
RAT3595	0.742484	0.162307	-1
RAT3595	0.738278	0.199205	-1
RAT3595	0.494088	0.424515	-1
RAT3595	0.600179	0.19457	-1
RAT3595	0.658586	0.192237	-1
RAT3595	0.608276	0.197674	-1
RAT3595	0.679366	0.288758	-1
RAT3595	0.681994	0.166383	-1
RAT3595	0.754615	0.210142	-1
RAT3595	0.678418	0.177397	-1
RAT3595	0.798424	0.18352	-1
RAT3595	0.587392	0.192527	-1
RAT3595	0.791122	0.126046	-1
RAT3595	0.769633	0.139257	-1
RAT3595	0.688641	0.154745	-1
RAT3595	0.787959	0.176796	-1
RAT3595	0.585618	0.261176	-1
RAT3595	0.728522	0.170282	-1
RAT3595	0.813332	0.26232	-1
RAT3595	0.666241	0.166731	-1
RAT3595	0.752382	0.188263	-1
RAT3595	0.735592	0.228	-1
RAT3595	0.722672	0.181662	-1
RAT3595	0.56248	0.359749	-1
RAT3595	0.741249	0.215741	-1
RAT3595	0.745045	0.314882	-1
RAT3595	0.600842	0.23705	-1
RAT3595	0.68987	0.207915	-1
RAT3595	0.718632	0.207221	-1
RAT3595	0.764835	0.198396	-1
RAT3595	0.640264	0.364198	-1
RAT3595	0.762701	0.19197	-1
RAT3595	0.697217	0.158787	-1
RAT3595	0.680746	0.206314	-1
RAT3595	0.713524	0.272953	-1
RAT3595	0.656532	0.186675	-1
RAT3595	0.723339	0.17742	-1
RAT3595	0.748086	0.187694	-1
RAT3595	0.849736	0.193767	-1
RAT3595	0.695828	0.334178	-1
RAT3595	0.703167	0.142103	-1
RAT3595	0.649786	0.187447	-1
RAT3595	0.61472	0.202517	-1
RAT3595	0.711128	0.167162	-1
RAT3595	0.635001	0.251199	-1
RAT3595	0.671896	0.228523	-1
RAT3595	0.721176	0.204624	-1
RAT3595	0.673856	0.162927	-1
RAT3595	0.699206	0.160996	-1
RAT3595	0.704154	0.163541	-1
RAT3595	0.538816	0.183248	-1
RAT3595	0.715891	0.157053	-1
RAT3595	0.808608	0.134869	-1
RAT3595	0.830586	0.252016	-1
RAT3595	0.744545	0.262291	-1
RAT3595	0.613909	0.194344	-1
RAT3595	0.702834	0.167322	-1
RAT3595	0.681505	0.335595	-1
RAT3595	0.717137	0.179137	-1
RAT3595	0.647339	0.182357	-1
RAT3595	0.655186	0.176164	-1
RAT3595	0.681328	0.244146	-1
RAT3595	0.744884	0.19819	-1
RAT3595	0.714537	0.242761	-1
RAT3595	0.73994	0.195092	-1
RAT3595	0.639444	0.192983	-1
RAT3595	0.593296	0.162251	-1
RAT3595	0.832201	0.20939	-1
RAT3595	0.772718	0.223135	-1
RAT3595	0.84793	0.176999	-1
RAT3595	0.717986	0.161635	-1
RAT3595	0.776431	0.241179	-1
RAT3595	0.729389	0.205518	-1
RAT3595	0.754258	0.147512	-1
RAT3595	0.734264	0.246718	-1
RAT3595	0.698099	0.191498	-1
RAT3595	0.72625	0.176907	-1
RAT3595	0.655942	0.252497	-1
RAT3595	0.708846	0.148022	-1
RAT3595	0.6875	0.178412	-1
RAT3595	0.594789	0.210525	-1
RAT3595	0.828449	0.167193	-1
RAT3595	0.627986	0.27398	-1
RAT3595	0.486618	0.443828	-1
RAT3595	0.690596	0.154169	-1
RAT3595	0.60499	0.174345	-1
RAT3595	0.617348	0.230909	-1
RAT3595	0.749821	0.136265	-1
RAT3595	0.632456	0.146629	-1
RAT3595	0.681149	0.239737	-1
RAT3595	0.690066	0.237709	-1
RAT3595	0.836046	0.215907	-1
RAT3595	0.685325	0.269715	-1
RAT3595	0.83666	0.216515	-1
RAT3595	0.595568	0.312193	-1
RAT3595	0.64365	0.21277	-1
RAT3595	0.603023	0.248597	-1
RAT3595	0.646555	0.139302	-1
RAT3595	0.723263	0.21544	-1
RAT3595	0.673731	0.279168	-1
RAT3595	0.674822	0.209179	-1
RAT3595	0.603607	0.227191	-1
RAT3595	0.687327	0.296657	-1
RAT3595	0.731606	0.187425	-1
RAT3595	0.78098	0.131239	-1
RAT3595	0.602834	0.283083	-1
RAT3595	0.682895	0.163188	-1
RAT3595	0.693375	0.284469	-1
RAT3595	0.885713	0.161739	-1
RAT3595	0.682412	0.161858	-1
RAT3595	0.959233	0.0257358	-1
RAT3595	0.675965	0.188931	-1
RAT3595	0.690849	0.146346	-1
RAT3595	0.76214	0.14774	-1
RAT3595	0.659153	0.146453	-1
RAT3595	0.728401	0.207404	-1
RAT3595	0.647576	0.171505	-1
RAT3595	0.82762	0.213342	-1
RAT3595	0.595601	0.260939	-1
RAT3595	0.777853	0.199433	-1
RAT3595	0.85055	0.281931	-1
RAT3595	0.77726	0.199332	-1
RAT3595	0.692483	0.14349	-1
RAT3595	0.567705	0.281063	-1
RAT3595	0.671835	0.265478	-1
RAT3595	0.731609	0.252473	-1
RAT3595	0.699379	0.205778	-1
RAT3595	0.668437	0.256489	-1
RAT3595	0.609228	0.28678	-1
RAT3595	0.804133	0.163758	-1
RAT3595	0.75655	0.107099	-1
RAT3595	0.716713	0.183349	-1
RAT3595	0.755361	0.225277	-1
RAT3595	0.793098	0.179782	-1
RAT3595	0.698638	0.139379	-1
RAT3595	0.620791	0.234756	-1
RAT3595	0.769096	0.343981	-1
RAT3595	0.720082	0.443434	-1
RAT3595	0.762717	0.382135	-1
RAT3595	0.621926	0.196426	-1
RAT3595	0.823917	0.205333	-1
RAT3595	0.702062	0.154427	-1
RAT3595	0.651751	0.18681	-1
RAT3595	0.661258	0.277215	-1
RAT3595	0.70967	0.210534	-1
RAT3595	0.634126	0.17948	-1
RAT3595	0.822407	0.174352	-1
RAT3595	0.77944	0.151793	-1
RAT3595	0.556195	0.323382	-1
RAT3595	0.755216	0.24643	-1
RAT3595	0.709983	0.280748	-1
RAT3595	0.805666	0.186196	-1
RAT3595	0.707107	0.185195	-1
RAT3595	0.607607	0.25969	-1
RAT3595	0.64646	0.2732	-1
RAT3595	0.822558	0.164011	-1
RAT3595	0.726816	0.209069	-1
RAT3595	0.775248	0.15959	-1
RAT3595	0.734509	0.199392	-1
RAT3595	0.829922	0.185571	-1
RAT3595	0.7208	0.13329	-1
RAT3595	0.732556	0.205564	-1
RAT3595	0.44864	0.348067	-1
RAT3595	0.769037	0.190801	-1
RAT3595	0.813779	0.199676	-1
RAT3595	0.769944	0.150024	-1
RAT3595	0.755304	0.186041	-1
RAT3595	0.711024	0.138342	-1
RAT3595	0.632456	0.127828	-1
RAT3595	0.464844	0.269378	-1
RAT3595	0.620174	0.129289	-1
RAT3595	0.618755	0.179961	-1
RAT3595	0.649025	0.302648	-1
RAT3595	0.62532	0.166985	-1
RAT3595	0.626783	0.157572	-1
RAT3595	0.738549	0.154708	-1
RAT3595	0.627788	0.173169	-1
RAT3595	0.48357	0.422629	-1
RAT3595	0.635696	0.157071	-1
RAT3595	0.537645	0.186653	-1
RAT3595	0.684978	0.163282	-1
RAT3595	0.58757	0.190748	-1
RAT3595	0.603324	0.2238	-1
RAT3595	0.8327	0.159179	-1
RAT3595	0.688913	0.291371	-1
RAT3595	0.791204	0.185961	-1
RAT3595	0.505858	0.303868	-1
RAT3595	0.802593	0.138213	-1
RAT3595	0.656865	0.171851	-1
RAT3595	0.756837	0.234109	-1
RAT3595	0.648038	0.368726	-1
RAT3595	0.490186	0.306027	-1
RAT3595	0.730533	0.133579	-1
RAT3595	0.794579	0.112604	-1
RAT3595	0.650228	0.438959	-1
RAT3595	0.798282	0.19233	-1
RAT3595	0.722428	0.279965	-1
RAT3595	0.603872	0.230532	-1
RAT3595	0.703841	0.220153	-1
RAT3595	0.68521	0.143846	-1
RAT3595	0.650072	0.193033	-1
RAT3595	0.64003	0.165491	-1
RAT3595	0.691723	0.218622	-1
RAT3595	0.8129	0.207607	-1
RAT3595	0.793171	0.140804	-1
RAT3595	0.634462	0.200375	-1
RAT3595	0.698167	0.151932	-1
RAT3595	0.789786	0.226151	-1
RAT3595	0.622879	0.25744	-1
RAT3595	0.717331	0.177302	-1
RAT3595	0.695457	0.190092	-1
RAT3595	0.757801	0.362974	-1
RAT3595	0.703526	0.148858	-1
RAT3595	0.627001	0.215434	-1
RAT3595	0.672252	0.168666	-1
RAT3595	0.685853	0.195445	-1
RAT3595	0.664364	0.144214	-1
RAT3595	0.626099	0.210951	-1
RAT3595	0.747465	0.14162	-1
RAT3595	0.669688	0.506128	-1
RAT3595	0.596867	0.181955	-1
RAT3595	0.774597	0.143877	-1
RAT3595	0.768808	0.140726	-1
RAT3595	0.626477	0.181773	-1
RAT3595	0.684115	0.194251	-1
RAT3595	0.702202	0.156533	-1
RAT3595	0.678401	0.152239	-1
RAT3595	0.787167	0.193918	-1
RAT3595	0.488325	0.208171	-1
RAT3595	0.742484	0.162307	-1
RAT3595	0.749502	0.141611	-1
RAT3595	0.601417	0.137892	-1
RAT3595	0.694365	0.141355	-1
RAT3595	0.720082	0.127129	-1
RAT3595	0.760011	0.142523	-1
RAT3595	0.772604	0.172889	-1
RAT3595	0.763763	0.214581	-1
RAT3595	0.636285	0.203969	-1
RAT3595	0.705931	0.182049	-1
RAT3595	0.719623	0.167408	-1
RAT3595	0.776868	0.169646	-1
RAT3595	0.585206	0.17884	-1
RAT3595	0.781603	0.285162	-1
RAT3595	0.62092	0.246465	-1
RAT3595	0.510754	0.364941	-1
RAT3595	0.729513	0.147326	-1
RAT3595	0.659686	0.126196	-1
RAT3595	0.647576	0.171505	-1
RAT3595	0.426401	0.244755	-1
RAT3595	0.640434	0.205283	-1
RAT3595	0.608581	0.251403	-1
RAT3595	0.778287	0.251672	-1
RAT3595	0.769954	0.290799	-1
RAT3595	0.786409	0.202363	-1
RAT3595	0.763163	0.161234	-1
RAT3595	0.76019	0.269919	-1
RAT3595	0.482037	0.529894	-1
RAT3595	0.726083	0.151103	-1
RAT3595	0.659122	0.274957	-1
RAT3595	0.632456	0.140642	-1
RAT3595	0.77332	0.19928	-1
RAT3595	0.784381	0.186882	-1
RAT3595	0.700088	0.304573	-1
RAT3595	0.48956	0.200351	-1
RAT3595	0.70534	0.257759	-1
RAT3595	0.585037	0.326089	-1
RAT3595	0.704621	0.251635	-1
RAT3595	0.782053	0.116394	-1
RAT3595	0.650854	0.3662	-1
RAT3595	0.594089	0.179156	-1
RAT3595	0.707107	0.16852	-1
RAT3595	0.702984	0.196569	-1
RAT3595	0.783963	0.201757	-1
RAT3595	0.547723	0.184006	-1
RAT3595	0.712069	0.149945	-1
RAT3595	0.53266	0.812167	-1
RAT3595	0.517364	0.372163	-1
RAT3595	0.627822	0.155441	-1
RAT3595	0.46003	0.399539	-1
RAT3595	0.28748	0.279669	-1
RAT3595	0.626867	0.245865	-1
RAT3595	0.628881	0.292535	-1
RAT3595	0.820395	0.166997	-1
RAT3595	0.844317	0.216223	-1
RAT3595	0.610197	0.190712	-1
RAT3595	0.689558	0.158216	-1
RAT3595	0.701156	0.142668	-1
RAT3595	0.689684	0.235412	-1
RAT3595	0.618758	0.485176	-1
RAT3595	0.736716	0.26688	-1
RAT3595	0.684523	0.210599	-1
RAT3595	0.71459	0.184724	-1
RAT3595	0.791748	0.172038	-1
RAT3595	0.659854	0.175466	-1
RAT3595	0.758433	0.183257	-1
RAT3595	0.601533	0.30362	-1
RAT3595	0.764553	0.241748	-1
RAT3595	0.53397	0.36584	-1
RAT3595	0.752962	0.233554	-1
RAT3595	0.711159	0.192266	-1
RAT3595	0.606339	0.200628	-1
RAT3595	0.620174	0.267653	-1
RAT3595	0.793536	0.169924	-1
RAT3595	0.785562	0.23978	-1
RAT3595	0.745932	0.230599	-1
RAT3595	0.594445	0.295156	-1
RAT3595	0.707107	0.231818	-1
RAT3595	0.776502	0.262448	-1
RAT3595	0.760805	0.175955	-1
RAT3595	0.617988	0.27194	-1
RAT3595	0.751612	0.185703	-1
RAT3595	0.768447	0.384977	-1
RAT3595	0.681845	0.17142	-1
RAT3595	0.488678	0.149344	-1
RAT3595	0.697256	0.171827	-1
RAT3595	0.796203	0.208872	-1
RAT3595	0.85287	0.14812	-1
RAT3595	0.589506	0.173929	-1
RAT3595	0.72022	0.136519	-1
RAT3595	0.678965	0.235602	-1
RAT3595	0.715783	0.182548	-1
RAT3595	0.638971	0.290069	-1
RAT3595	0.749514	0.185126	-1
RAT3595	0.701964	0.176676	-1
RAT3595	0.692308	0.247215	-1
RAT3595	0.629094	0.222644	-1
RAT3595	0.737741	0.163431	-1
RAT3595	0.644636	0.268989	-1
RAT3595	0.749269	0.116994	-1
RAT3595	0.616141	0.201305	-1
RAT3595	0.646857	0.378241	-1
RAT3595	0.673229	0.137469	-1
RAT3595	0.727464	0.231155	-1
RAT3595	0.67962	0.170715	-1
RAT3595	0.694173	0.236329	-1
RAT3595	0.752845	0.555043	-1
RAT3595	0.713176	0.155888	-1
RAT3595	0.636497	0.181126	-1
RAT3595	0.752956	0.216824	-1
RAT3595	0.731925	0.202465	-1
RAT3595	0.667255	0.199737	-1
RAT3595	0.601722	0.153063	-1
RAT3595	0.662536	0.223338	-1
RAT3595	0.512554	0.188939	-1
RAT3595	0.684591	0.215607	-1
RAT3595	0.773229	0.157321	-1
RAT3595	0.671788	0.205535	-1
RAT3595	0.83892	0.121793	-1
RAT3595	0.750587	0.106052	-1
RAT3595	0.750757	0.11424	-1
RAT3595	0.574867	0.231557	-1
RAT3595	0.851788	0.143475	-1
RAT3595	0.614779	0.154906	-1
RAT3595	0.859125	0.184285	-1
RAT3595	0.646846	0.194813	-1
RAT3595	0.712023	0.213082	-1
RAT3595	0.708299	0.310344	-1
RAT3595	0.62361	0.170943	-1
RAT3595	0.781197	0.269101	-1
RAT3595	0.818051	0.166286	-1
RAT3595	0.766296	0.189429	-1
RAT3595	0.7878	0.256102	-1
RAT3595	0.619892	0.348709	-1
RAT3595	0.74162	0.148662	-1
RAT3595	0.621213	0.233323	-1
RAT3595	0.543801	0.260961	-1
RAT3595	0.822909	0.146705	-1
RAT3595	0.818791	0.161262	-1
RAT3595	0.638055	0.205427	-1
RAT3595	0.813871	0.155049	-1
RAT3595	0.607135	0.232046	-1
RAT3595	0.536745	0.338766	-1
RAT3595	0.561415	0.292363	-1
RAT3595	0.830195	0.171162	-1
RAT3595	0.699854	0.129851	-1
RAT3595	0.767198	0.238455	-1
RAT3595	0.777943	0.155471	-1
RAT3595	0.761491	0.181936	-1
RAT3595	0.682808	0.27885	-1
RAT3595	0.686305	0.394479	-1
RAT3595	0.693195	0.192129	-1
RAT3595	0.660225	0.151429	-1
RAT3595	0.826394	0.118996	-1
RAT3595	0.592546	0.218084	-1
RAT3595	0.767587	0.159521	-1
RAT3595	0.704664	0.219794	-1
RAT3595	0.618477	0.184163	-1
RAT3595	0.356004	0.584508	-1
RAT3595	0.546509	0.344027	-1
RAT3595	0.662868	0.169273	-1
RAT3595	0.706762	0.33532	-1
RAT3595	0.703715	0.216149	-1
RAT3595	0.788811	0.133746	-1
RAT3595	0.591349	0.186167	-1
RAT3595	0.742887	0.271693	-1
RAT3595	0.569331	0.320511	-1
RAT3595	0.65679	0.151482	-1
RAT3595	0.427358	0.528113	-1
RAT3595	0.62361	0.139574	-1
RAT3595	0.698212	0.136213	-1
RAT3595	0.75699	0.163608	-1
RAT3595	0.589971	0.196838	-1
RAT3595	0.67335	0.232238	-1
RAT3595	0.703022	0.312205	-1
RAT3595	0.680631	0.201614	-1
RAT3595	0.726731	0.209588	-1
RAT3595	0.644278	0.244485	-1
RAT3595	0.744571	0.153868	-1
RAT3595	0.660465	0.188861	-1
RAT3595	0.506061	0.159601	-1
RAT3595	0.87236	0.148773	-1
RAT3595	0.648425	0.166429	-1
RAT3595	0.695809	0.350209	-1
RAT3595	0.716115	0.236698	-1
RAT3595	0.643392	0.18658	-1
RAT3595	0.727253	0.232559	-1
RAT3595	0.770027	0.169171	-1
RAT3595	0.711383	0.24738	-1
RAT3595	0.729917	0.298755	-1
RAT3595	0.724446	0.261069	-1
RAT3595	0.835816	0.184519	-1
RAT3595	0.588433	0.288902	-1
RAT3595	0.686932	0.199834	-1
RAT3595	0.686487	0.147566	-1
RAT3595	0.616441	0.136863	-1
RAT3595	0.620819	0.132567	-1
RAT3595	0.666667	0.147123	-1
RAT3595	0.635107	0.142034	-1
RAT3595	0.57735	0.133193	-1
RAT3595	0.803101	0.129169	-1
RAT3595	0.826064	0.215803	-1
RAT3595	0.586926	0.25487	-1
RAT3595	0.651573	0.277169	-1
RAT3595	0.62532	0.166985	-1
RAT3595	0.58373	0.172583	-1
RAT3595	0.544185	0.248268	-1
RAT3595	0.659004	0.227635	-1
RAT3595	0.704317	0.1189	-1
RAT3595	0.713176	0.190924	-1
RAT3595	0.700208	0.217132	-1
RAT3595	0.580514	0.247317	-1
RAT3595	0.775738	0.147336	-1
RAT3595	0.668496	0.276402	-1
RAT3595	0.788586	0.15806	-1
RAT3595	0.688102	0.180829	-1
RAT3595	0.686305	0.131493	-1
RAT3595	0.59588	0.169397	-1
RAT3595	0.637437	0.262276	-1
RAT3595	0.580948	0.267484	-1
RAT3595	0.733645	0.175249	-1
RAT3595	0.543782	0.313978	-1
RAT3595	0.839669	0.172771	-1
RAT3595	0.628388	0.185166	-1
RAT3595	0.70246	0.227213	-1
RAT3595	0.560269	0.234312	-1
RAT3595	0.706075	0.19424	-1
RAT3595	0.670238	0.188268	-1
RAT3595	0.569275	0.225882	-1
RAT3595	0.669301	0.175422	-1
RAT3595	0.61101	0.268787	-1
RAT3595	0.684823	0.225768	-1
RAT3595	0.724727	0.205098	-1
RAT3595	0.759673	0.177411	-1
RAT3595	0.493865	0.200297	-1
RAT3595	0.615699	0.169618	-1
RAT3595	0.629285	0.209153	-1
RAT3595	0.67082	0.166113	-1
RAT3595	0.71586	0.169958	-1
RAT3595	0.556581	0.214624	-1
RAT3595	0.717043	0.147009	-1
RAT3595	0.701855	0.231373	-1
RAT3595	0.705548	0.158301	-1
RAT3595	0.737665	0.281757	-1
RAT3595	0.792502	0.183316	-1
RAT3595	0.767528	0.18117	-1
RAT3595	0.762812	0.14338	-1
RAT3595	0.676028	0.171854	-1
RAT3595	0.654433	0.27434	-1
RAT3595	0.690849	0.146346	-1
RAT3595	0.716951	0.147749	-1
RAT3595	0.609716	0.345642	-1
RAT3595	0.751388	0.194356	-1
RAT3595	0.712817	0.197113	-1
RAT3595	0.682911	0.168962	-1
RAT3595	0.651425	0.204756	-1
RAT3595	0.578651	0.500457	-1
RAT3595	0.815179	0.142211	-1
RAT3595	0.707107	0.193276	-1
RAT3595	0.547056	0.189173	-1
RAT3595	0.747018	0.234007	-1
RAT3595	0.748186	0.172369	-1
RAT3595	0.64365	0.184264	-1
RAT3595	0.608984	0.296961	-1
RAT3595	0.68313	0.138478	-1
RAT3595	0.544331	0.146335	-1
RAT3595	0.704423	0.171367	-1
RAT3595	0.633079	0.361177	-1
RAT3595	0.561084	0.19934	-1
RAT3595	0.640945	0.348523	-1
RAT3595	0.596096	0.202286	-1
RAT3595	0.682461	0.0968084	-1
RAT3595	0.823688	0.160396	-1
RAT3595	0.682113	0.136116	-1
RAT3595	0.64375	0.189403	-1
RAT3595	0.859742	0.203909	-1
RAT3595	0.696873	0.201776	-1
RAT3595	0.750587	0.167683	-1
RAT3595	0.579284	0.183247	-1
RAT3595	0.725254	0.17728	-1
RAT3595	0.800604	0.258792	-1
RAT3595	0.63651	0.323477	-1
RAT3595	0.760449	0.170098	-1
RAT3595	0.723747	0.18625	-1
RAT3595	0.752994	0.278716	-1
RAT3595	0.685565	0.158672	-1
RAT3595	0.543125	0.424489	-1
RAT3595	0.79713	0.265382	-1
RAT3595	0.754102	0.18941	-1
RAT3595	0.662329	0.175435	-1
RAT3595	0.733261	0.162642	-1
RAT3595	0.78051	0.273334	-1
RAT3595	0.685176	0.181834	-1
RAT3595	0.653863	0.145092	-1
RAT3595	0.694288	0.199361	-1
RAT3595	0.741538	0.18697	-1
RAT3595	0.806696	0.20944	-1
RAT3595	0.752633	0.156907	-1
RAT3595	0.704443	0.21066	-1
RAT3595	0.731853	0.248404	-1
RAT3595	0.804008	0.165496	-1
RAT3595	0.719816	0.196423	-1
RAT3595	0.893713	0.067098	-1
RAT3595	0.714051	0.177902	-1
RAT3595	0.737961	0.165686	-1
RAT3595	0.695792	0.172316	-1
RAT3595	0.69738	0.146076	-1
RAT3595	0.72111	0.19271	-1
RAT3595	0.764303	0.253566	-1
RAT3595	0.84363	0.131448	-1
RAT3595	0.729459	0.246875	-1
RAT3595	0.619139	0.148872	-1
RAT3595	0.755646	0.225521	-1
RAT3595	0.840697	0.249075	-1
RAT3595	0.692559	0.163085	-1
RAT3595	0.693195	0.166388	-1
RAT3595	0.762948	0.195831	-1
RAT3595	0.813833	0.358778	-1
RAT3595	0.668625	0.218029	-1
RAT3595	0.827216	0.16312	-1
RAT3595	0.657004	0.204064	-1
RAT3595	0.78955	0.247468	-1
RAT3595	0.589571	0.200269	-1
RAT3595	0.865216	0.181742	-1
RAT3595	0.48795	0.277698	-1
RAT3595	0.872526	0.239179	-1
RAT3595	0.665251	0.330589	-1
RAT3595	0.758425	0.400064	-1
RAT3595	0.70864	0.27329	-1
RAT3595	0.753212	0.187425	-1
RAT3595	0.56909	0.203985	-1
RAT3595	0.78904	0.359122	-1
RAT3595	0.773173	0.154207	-1
RAT3595	0.670707	0.213125	-1
RAT3595	0.761577	0.199519	-1
RAT3595	0.730406	0.196677	-1
RAT3595	0.799393	0.225112	-1
RAT3595	0.715946	0.180746	-1
RAT3595	0.679654	0.160438	-1
RAT3595	0.765375	0.153917	-1
RAT3595	0.758564	0.199639	-1
RAT3595	0.826563	0.223992	-1
RAT3595	0.6565	0.24909	-1
RAT3595	0.724426	0.152968	-1
RAT3595	0.68773	0.214331	-1
RAT3595	0.843422	0.174635	-1
RAT3595	0.690569	0.223841	-1
RAT3595	0.731051	0.182843	-1
RAT3595	0.738944	0.201301	-1
RAT3595	0.639503	0.243048	-1
RAT3595	0.743481	0.182607	-1
RAT3595	0.746203	0.224767	-1
RAT3595	0.798031	0.21954	-1
RAT3595	0.779292	0.170007	-1
RAT3595	0.734309	0.407661	-1
RAT3595	0.756323	0.190299	-1
RAT3595	0.81501	0.204735	-1
RAT3595	0.73441	0.175515	-1
RAT3595	0.675015	0.182618	-1
RAT3595	0.72766	0.268429	-1
RAT3595	0.828963	0.147613	-1
RAT3595	0.83238	0.223792	-1
RAT3595	0.642091	0.272716	-1
RAT3595	0.654264	0.357764	-1
RAT3595	0.64899	0.246394	-1
RAT3595	0.805682	0.222097	-1
RAT3595	0.719264	0.263515	-1
RAT3595	0.687238	0.217265	-1
RAT3595	0.692297	0.215715	-1
RAT3595	0.600546	0.369218	-1
RAT3595	0.782266	0.210919	-1
RAT3595	0.847524	0.174867	-1
RAT3595	0.824136	0.221864	-1
RAT3595	0.768706	0.312095	-1
RAT3595	0.700749	0.211144	-1
RAT3595	0.721995	0.166584	-1
RAT3595	0.659485	0.215648	-1
RAT3595	0.708663	0.271284	-1
RAT3595	0.655797	0.207708	-1
RAT3595	0.698638	0.197112	-1
RAT3595	0.743768	0.188043	-1
RAT3595	0.8104	0.257175	-1
RAT3595	0.780003	0.254006	-1
RAT3595	0.704832	0.227606	-1
RAT3595	0.73043	0.308556	-1
RAT3595	0.869057	0.198562	-1
RAT3595	0.663651	0.199749	-1
RAT3595	0.666667	0.208063	-1
RAT3595	0.720492	0.176732	-1
RAT3595	0.630706	0.177283	-1
RAT3595	0.740662	0.239351	-1
RAT3595	0.751284	0.208321	-1
RAT3595	0.689101	0.148423	-1
RAT3595	0.717307	0.243976	-1
RAT3595	0.760435	0.259282	-1
RAT3595	0.795276	0.251892	-1
RAT3595	0.696932	0.300082	-1
RAT3595	0.716244	0.26635	-1
RAT3595	0.660396	0.182575	-1
RAT3595	0.701759	0.377902	-1
RAT3595	0.730089	0.201794	-1
RAT3595	0.678428	0.199405	-1
RAT3595	0.751809	0.275251	-1
RAT3595	0.829935	0.183962	-1
RAT3595	0.515539	0.299914	-1
RAT3595	0.761879	0.22416	-1
RAT3595	0.766104	0.193043	-1
RAT3595	0.821704	0.248365	-1
RAT3595	0.802498	0.229337	-1
RAT3595	0.687756	0.219748	-1
RAT3595	0.679115	0.24316	-1
RAT3595	0.720183	0.225262	-1
RAT3595	0.757522	0.188372	-1
RAT3595	0.69264	0.196496	-1
RAT3595	0.791703	0.151959	-1
RAT3595	0.865827	0.182559	-1
RAT3595	0.753103	0.216336	-1
RAT3595	0.697691	0.148299	-1
RAT3595	0.68451	0.20075	-1
RAT3595	0.686202	0.227276	-1
RAT3595	0.777221	0.23635	-1
RAT3595	0.602685	0.211711	-1
RAT3595	0.834738	0.313871	-1
RAT3595	0.605079	0.19063	-1
RAT3595	0.789059	0.196422	-1
RAT3595	0.71635	0.305657	-1
RAT3595	0.714465	0.157512	-1
RAT3595	0.88667	0.0705075	-1
RAT3595	0.812341	0.187969	-1
RAT3595	0.677696	0.276254	-1
RAT3595	0.77229	0.278757	-1
RAT3595	0.864192	0.19238	-1
RAT3595	0.670725	0.231734	-1
RAT3595	0.695608	0.20057	-1
RAT3595	0.66961	0.217061	-1
RAT3595	0.776773	0.212392	-1
RAT3595	0.767565	0.256842	-1
RAT3595	0.759257	0.177094	-1
RAT3595	0.691125	0.208535	-1
RAT3595	0.805337	0.178853	-1
RAT3595	0.606977	0.08645	-1
RAT3595	0.714237	0.175431	-1
RAT3595	0.735157	0.293414	-1
RAT3595	0.746577	0.141253	-1
RAT3595	0.663581	0.487764	-1
RAT3596	0.640202	0.342092	1
RAT3596	0.743881	0.145364	1
RAT3596	0.772842	0.120498	1
RAT3596	0.661764	0.20553	1
RAT3596	0.732695	0.185932	1
RAT3596	0.72974	0.151253	1
RAT3596	0.625	0.151388	1
RAT3596	0.824443	0.31032	1
RAT3596	0.771606	0.214384	1
RAT3596	0.725604	0.164712	1
RAT3596	0.809606	0.148222	1
RAT3596	0.777015	0.239494	1
RAT3596	0.690742	0.193035	1
RAT3596	0.741972	0.220586	1
RAT3596	0.765677	0.209197	1
RAT3596	0.755395	0.11612	1
RAT3596	0.663781	0.258148	1
RAT3596	0.835859	0.123968	1
RAT3596	0.725091	0.252009	1
RAT3596	0.74267	0.265172	1
RAT3596	0.848192	0.207828	1
RAT3596	0.720325	0.145304	1
RAT3596	0.725386	0.196223	1
RAT3596	0.712879	0.211706	1
RAT3596	0.664211	0.13973	1
RAT3596	0.695019	0.118214	1
RAT3596	0.707107	0.226576	1
RAT3596	0.785633	0.210178	1
RAT3596	0.650245	0.152339	1
RAT3596	0.76862	0.458127	1
RAT3596	0.726534	0.189465	1
RAT3596	0.63895	0.190218	1
RAT3596	0.691366	0.138866	1
RAT3596	0.725669	0.189812	1
RAT3596	0.707107	0.177362	1
RAT3596	0.725731	0.261139	1
RAT3596	0.858557	0.240517	1
RAT3596	0.699127	0.304037	1
RAT3596	0.838424	0.206753	1
RAT3596	0.636652	0.238362	1
RAT3596	0.668153	0.460435	1
RAT3596	0.638877	0.127563	1
RAT3596	0.700186	0.187751	1
RAT3596	0.716631	0.245603	1
RAT3596	0.793388	0.156045	1
RAT3596	0.731781	0.175956	1
RAT3596	0.428746	0.411731	1
RAT3596	0.667491	0.16863	1
RAT3596	0.850677	0.215249	1
RAT3596	0.753198	0.127009	1
RAT3596	0.79185	0.225892	1
RAT3596	0.752397	0.214603	1
RAT3596	0.708796	0.212442	1
RAT3596	0.685599	0.16526	1
RAT3596	0.698988	0.15895	1
RAT3596	0.797797	0.284699	1
RAT3596	0.647989	0.238982	1
RAT3596	0.677538	0.230987	1
RAT3596	0.590182	0.1951	1
RAT3596	0.662085	0.206041	1
RAT3596	0.721602	0.129141	1
RAT3596	0.88701	0.147146	1
RAT3596	0.655555	0.234169	1
RAT3596	0.787734	0.219259	1
RAT3596	0.761612	0.166036	1
RAT3596	0.708881	0.207237	1
RAT3596	0.780385	0.208954	1
RAT3596	0.75035	0.137428	1
RAT3596	0.702993	0.220019	1
RAT3596	0.766527	0.23386	1
RAT3596	0.883877	0.225166	1
RAT3596	0.788135	0.251415	1
RAT3596	0.89133	0.166512	1
RAT3596	0.776578	0.222796	1
RAT3596	0.765584	0.164975	1
RAT3596	0.79221	0.192491	1
RAT3596	0.593109	0.230937	1
RAT3596	0.77333	0.163373	1
RAT3596	0.64748	0.202827	1
RAT3596	0.736114	0.236904	1
RAT3596	0.896375	0.201918	1
RAT3596	0.825271	0.161503	1
RAT3596	0.745356	0.127856	1
RAT3596	0.76101	0.142186	1
RAT3596	0.883571	0.179414	1
RAT3596	0.69843	0.154071	1
RAT3596	0.67235	0.141267	1
RAT3596	0.699025	0.100746	1
RAT3596	0.764826	0.158998	1
RAT3596	0.700717	0.443282	1
RAT3596	0.650139	0.173881	1
RAT3596	0.707107	0.193276	1
RAT3596	0.651086	0.238835	1
RAT3596	0.688135	0.205193	1
RAT3596	0.744914	0.289413	1
RAT3596	0.626908	0.20146	1
RAT3596	0.726483	0.175676	1
RAT3596	0.650945	0.234343	1
RAT3596	0.708548	0.162781	1
RAT3596	0.708899	0.145791	1
RAT3596	0.63916	0.305509	1
RAT3596	0.773854	0.238014	1
RAT3596	0.780253	0.284774	1
RAT3596	0.778781	0.499238	1
RAT3596	0.822885	0.345694	1
RAT3596	0.71413	0.239441	1
RAT3596	0.644257	0.330283	1
RAT3596	0.613652	0.213124	1
RAT3596	0.726483	0.154931	1
RAT3596	0.721393	0.139179	1
RAT3596	0.71743	0.322019	1
RAT3596	0.71686	0.191693	1
RAT3596	0.684855	0.492866	1
RAT3596	0.745622	0.263072	1
RAT3596	0.79524	0.297145	1
RAT3596	0.80367	0.198394	1
RAT3596	0.710669	0.205446	1
RAT3596	0.613188	0.154316	1
RAT3596	0.723278	0.28669	1
RAT3596	0.751682	0.298905	1
RAT3596	0.701757	0.150125	1
RAT3596	0.773481	0.173921	1
RAT3596	0.79816	0.184043	1
RAT3596	0.742867	0.213211	1
RAT3596	0.870044	0.223787	1
RAT3596	0.667148	0.156217	1
RAT3596	0.806146	0.236705	1
RAT3596	0.700913	0.197939	1
RAT3596	0.858311	0.193578	1
RAT3596	0.649249	0.186899	1
RAT3596	0.85071	0.285929	1
RAT3596	0.703309	0.250527	1
RAT3596	0.894905	0.190146	1
RAT3596	0.881958	0.165023	1
RAT3596	0.723905	0.142084	1
RAT3596	0.609929	0.23825	1
RAT3596	0.812763	0.19155	1
RAT3596	0.790401	0.229058	1
RAT3596	0.73951	0.196737	1
RAT3596	0.452911	0.211157	1
RAT3596	0.653842	0.202584	1
RAT3596	0.727607	0.144493	1
RAT3596	0.676041	0.184955	1
RAT3596	0.725476	0.147912	1
RAT3596	0.851259	0.28768	1
RAT3596	0.807692	0.178412	1
RAT3596	0.765466	0.1339	1
RAT3596	0.719092	0.15333	1
RAT3596	0.708597	0.160075	1
RAT3596	0.733932	0.327508	1
RAT3596	0.772512	0.20212	1
RAT3596	0.746788	0.206035	1
RAT3596	0.692704	0.172678	1
RAT3596	0.662085	0.252348	1
RAT3596	0.645637	0.272079	1
RAT3596	0.73674	0.421151	1
RAT3596	0.724913	0.208456	1
RAT3596	0.844182	0.179648	1
RAT3596	0.798602	0.163717	1
RAT3596	0.73185	0.171963	1
RAT3596	0.75559	0.205827	1
RAT3596	0.661608	0.603371	1
RAT3596	0.637309	0.345813	1
RAT3596	0.728748	0.182108	1
RAT3596	0.818605	0.190914	1
RAT3596	0.797597	0.216185	1
RAT3596	0.786602	0.212527	1
RAT3596	0.817537	0.157877	1
RAT3596	0.802773	0.115639	1
RAT3596	0.758581	0.28139	1
RAT3596	0.639444	0.192983	1
RAT3596	0.882975	0.232308	1
RAT3596	0.674379	0.318622	1
RAT3596	0.686509	0.30614	1
RAT3596	0.764941	0.228164	1
RAT3596	0.648425	0.166429	1
RAT3596	0.781736	0.198255	1
RAT3596	0.67971	0.207298	1
RAT3596	0.578621	0.320373	1
RAT3596	0.781515	0.171336	1
RAT3596	0.854552	0.216178	1
RAT3596	0.673658	0.18375	1
RAT3596	0.837584	0.192125	1
RAT3596	0.756691	0.193355	1
RAT3596	0.726785	0.355404	1
RAT3596	0.649869	0.253591	1
RAT3596	0.816924	0.142824	1
RAT3596	0.678347	0.226369	1
RAT3596	0.788296	0.209074	1
RAT3596	0.778372	0.195958	1
RAT3596	0.622405	0.141953	1
RAT3596	0.829486	0.112684	1
RAT3596	0.765118	0.205808	1
RAT3596	0.832406	0.204466	1
RAT3596	0.89567	0.149745	1
RAT3596	0.841901	0.226639	1
RAT3596	0.636505	0.291762	1
RAT3596	0.665611	0.183688	1
RAT3596	0.751416	0.215088	1
RAT3596	0.690182	0.190199	1
RAT3596	0.777725	0.168809	1
RAT3596	0.757986	0.292468	1
RAT3596	0.72111	0.131646	1
RAT3596	0.737679	0.157464	1
RAT3596	0.751567	0.27409	1
RAT3596	0.814048	0.303122	1
RAT3596	0.654101	0.346911	1
RAT3596	0.728679	0.145543	1
RAT3596	0.694808	0.175933	1
RAT3596	0.85152	0.156542	1
RAT3596	0.701945	0.432009	1
RAT3596	0.854697	0.234865	1
RAT3596	0.671038	0.153496	1
RAT3596	0.759834	0.230587	1
RAT3596	0.698167	0.151932	1
RAT3596	0.664411	0.126161	1
RAT3596	0.611638	0.16338	1
RAT3596	0.780536	0.185812	1
RAT3596	0.68233	0.197962	1
RAT3596	0.799574	0.181771	1
RAT3596	0.737618	0.186545	1
RAT3596	0.569803	0.190495	1
RAT3596	0.810441	0.16692	1
RAT3596	0.791319	0.17094	1
RAT3596	0.839247	0.21516	1
RAT3596	0.635164	0.198715	1
RAT3596	0.887028	0.199856	1
RAT3596	0.684715	0.216108	1
RAT3596	0.801216	0.208373	1
RAT3596	0.730787	0.226917	1
RAT3596	0.763209	0.278314	1
RAT3596	0.756102	0.287986	1
RAT3596	0.780262	0.154047	1
RAT3596	0.726074	0.240815	1
RAT3596	0.864521	0.211826	1
RAT3596	0.795869	0.307653	1
RAT3596	0.812448	0.157803	1
RAT3596	0.803638	0.128435	1
RAT3596	0.794043	0.224236	1
RAT3596	0.752246	0.269017	1
RAT3596	0.702377	0.305034	1
RAT3596	0.719803	0.166101	1
RAT3596	0.79878	0.273972	1
RAT3596	0.824675	0.266378	1
RAT3596	0.730553	0.181407	1
RAT3596	0.783764	0.214106	1
RAT3596	0.822038	0.305402	1
RAT3596	0.73074	0.275798	1
RAT3596	0.734336	0.162264	1
RAT3596	0.765226	0.204517	1
RAT3596	0.734904	0.145624	1
RAT3596	0.878907	0.184538	1
RAT3596	0.71839	0.268693	1
RAT3596	0.769415	0.130093	1
RAT3596	0.654111	0.174981	1
RAT3596	0.783062	0.165118	1
RAT3596	0.893079	0.18714	1
RAT3596	0.806316	0.286207	1
RAT3596	0.894976	0.267363	1
RAT3596	0.697326	0.206054	1
RAT3596	0.672794	0.268283	1
RAT3596	0.725819	0.174189	1
RAT3596	0.806947	0.162869	1
RAT3596	0.80037	0.154921	1
RAT3596	0.797978	0.285812	1
RAT3596	0.782318	0.1486	1
RAT3596	0.66309	0.192724	1
RAT3596	0.729747	0.196449	1
RAT3596	0.772157	0.187167	1
RAT3596	0.762048	0.179313	1
RAT3596	0.671371	0.236278	1
RAT3596	0.759364	0.242255	1
RAT3596	0.786638	0.148995	1
RAT3596	0.935441	0.115112	1
RAT3596	0.704496	0.212724	1
RAT3596	0.66118	0.231294	1
RAT3596	0.832883	0.153891	1
RAT3596	0.753608	0.202405	1
RAT3596	0.72213	0.253174	1
RAT3596	0.783458	0.252985	1
RAT3596	0.773823	0.147495	1
RAT3596	0.737581	0.16698	1
RAT3596	0.745356	0.198448	1
RAT3596	0.843047	0.127956	1
RAT3596	0.847791	0.186883	1
RAT3596	0.727142	0.157294	1
RAT3596	0.744406	0.114276	1
RAT3596	0.768013	0.132446	1
RAT3596	0.651452	0.178071	1
RAT3596	0.535504	0.193289	1
RAT3596	0.743545	0.310863	1
RAT3596	0.691143	0.547057	1
RAT3596	0.757289	0.228152	1
RAT3596	0.752436	0.189667	1
RAT3596	0.851961	0.241493	1
RAT3596	0.772153	0.196137	1
RAT3596	0.774365	0.190016	1
RAT3596	0.702588	0.188052	1
RAT3596	0.706067	0.335132	1
RAT3596	0.78041	0.278243	1
RAT3596	0.772918	0.174164	1
RAT3596	0.70842	0.170643	1
RAT3596	0.779068	0.184377	1
RAT3596	0.761438	0.202161	1
RAT3596	0.710403	0.213782	1
RAT3596	0.636039	0.272418	1
RAT3596	0.733126	0.205788	1
RAT3596	0.812904	0.2196	1
RAT3596	0.787557	0.313378	1
RAT3596	0.910722	0.201428	1
RAT3596	0.755697	0.176081	1
RAT3596	0.80283	0.189175	1
RAT3596	0.751109	0.255243	1
RAT3596	0.751912	0.210606	1
RAT3596	0.793514	0.238179	1
RAT3596	0.702728	0.165353	1
RAT3596	0.748736	0.178415	1
RAT3596	0.693637	0.225099	1
RAT3596	0.830623	0.150003	1
RAT3596	0.826434	0.167905	1
RAT3596	0.745669	0.242495	1
RAT3596	0.80543	0.274216	1
RAT3596	0.785922	0.258256	1
RAT3596	0.904271	0.188986	1
RAT3596	0.751871	0.331399	1
RAT3596	0.643832	0.262617	1
RAT3596	0.793492	0.153156	1
RAT3596	0.786663	0.230015	1
RAT3596	0.80275	0.172261	1
RAT3596	0.677687	0.18898	1
RAT3596	0.786884	0.141043	1
RAT3596	0.695828	0.192938	1
RAT3596	0.683957	0.193693	1
RAT3596	0.685344	0.182428	1
RAT3596	0.726762	0.213385	1
RAT3596	0.818266	0.26044	1
RAT3596	0.801958	0.319173	1
RAT3596	0.83205	0.160246	1
RAT3596	0.542773	0.803752	1
RAT3596	0.732656	0.182751	1
RAT3596	0.823479	0.176589	1
RAT3596	0.659293	0.235425	1
RAT3596	0.631209	0.331606	1
RAT3596	0.743562	0.263936	1
RAT3596	0.755771	0.212932	1
RAT3596	0.733604	0.220277	1
RAT3596	0.722939	0.227598	1
RAT3596	0.582983	0.184058	1
RAT3596	0.715303	0.282258	1
RAT3596	0.807482	0.236376	1
RAT3596	0.76629	0.208484	1
RAT3596	0.738124	0.225042	1
RAT3596	0.86821	0.241624	1
RAT3596	0.729663	0.141771	1
RAT3596	0.748248	0.227789	1
RAT3596	0.665524	0.176621	1
RAT3596	0.685065	0.187032	1
RAT3596	0.670035	0.664264	1
RAT3596	0.877492	0.152248	1
RAT3596	0.885789	0.19219	1
RAT3596	0.782114	0.184639	1
RAT3596	0.712943	0.194885	1
RAT3596	0.679487	0.247942	1
RAT3596	0.772328	0.184002	1
RAT3596	0.763323	0.339388	1
RAT3596	0.749889	0.173284	1
RAT3596	0.789043	0.202823	1
RAT3596	0.607168	0.298339	1
RAT3596	0.739693	0.263699	1
RAT3596	0.771031	0.184147	1
RAT3596	0.781939	0.205865	1
RAT3596	0.566352	0.275934	1
RAT3596	0.659153	0.207116	1
RAT3596	0.797537	0.178429	1
RAT3596	0.675123	0.442793	1
RAT3596	0.851227	0.180101	1
RAT3596	0.751982	0.162222	1
RAT3596	0.631897	0.220962	1
RAT3596	0.77988	0.235764	1
RAT3596	0.799746	0.224261	1
RAT3596	0.612658	0.261146	1
RAT3596	0.70447	0.211694	1
RAT3596	0.7698	0.304808	1
RAT3596	0.866968	0.227406	1
RAT3596	0.764887	0.165253	1
RAT3596	0.686478	0.349142	1
RAT3596	0.801784	0.129647	1
RAT3596	0.816138	0.156496	1
RAT3596	0.816497	0.196108	1
RAT3596	0.810224	0.11611	1
RAT3596	0.644402	0.194926	1
RAT3596	0.771422	0.180361	1
RAT3596	0.74162	0.214245	1
RAT3596	0.731925	0.17534	1
RAT3596	0.794365	0.173793	1
RAT3596	0.679806	0.259282	1
RAT3596	0.693375	0.157795	1
RAT3596	0.858469	0.145055	1
RAT3596	0.691564	0.357983	1
RAT3596	0.732584	0.217174	1
RAT3596	0.686743	0.169151	1
RAT3596	0.737784	0.325064	1
RAT3596	0.835711	0.218246	1
RAT3596	0.626099	0.149165	1
RAT3596	0.847551	0.158127	1
RAT3596	0.741781	0.133204	1
RAT3596	0.801407	0.133516	1
RAT3596	0.860095	0.165496	1
RAT3596	0.719314	0.200811	1
RAT3596	0.680864	0.139933	1
RAT3596	0.701472	0.169099	1
RAT3596	0.82362	0.138604	1
RAT3596	0.678401	0.152239	1
RAT3596	0.683986	0.147455	1
RAT3596	0.749522	0.250414	1
RAT3596	0.824549	0.228917	1
RAT3596	0.872607	0.172617	1
RAT3596	0.658281	0.188899	1
RAT3596	0.686349	0.213234	1
RAT3596	0.761812	0.201127	1
RAT3596	0.743938	0.187474	1
RAT3596	0.781841	0.202096	1
RAT3596	0.714971	0.39652	1
RAT3596	0.765447	0.238052	1
RAT3596	0.860276	0.257621	1
RAT3596	0.705224	0.203958	1
RAT3596	0.767948	0.213205	1
RAT3596	0.68248	0.259847	1
RAT3596	0.73721	0.155783	1
RAT3596	0.73059	0.169531	1
RAT3596	0.66177	0.249391	1
RAT3596	0.784701	0.191599	1
RAT3596	0.692052	0.330017	1
RAT3596	0.633402	0.169046	1
RAT3596	0.749238	0.247646	1
RAT3596	0.757614	0.17124	1
RAT3596	0.70844	0.169358	1
RAT3596	0.800976	0.190161	1
RAT3596	0.737399	0.27431	1
RAT3596	0.780869	0.141611	1
RAT3596	0.651761	0.451973	1
RAT3596	0.753396	0.234468	1
RAT3596	0.725609	0.228991	1
RAT3596	0.703043	0.279947	1
RAT3596	0.896865	0.176108	1
RAT3596	0.713726	0.258017	1
RAT3596	0.612453	0.491062	1
RAT3596	0.709575	0.175256	1
RAT3596	0.814541	0.165706	1
RAT3596	0.644122	0.275299	1
RAT3596	0.867386	0.194876	1
RAT3596	0.720854	0.207267	1
RAT3596	0.758616	0.279497	1
RAT3596	0.7933	0.256984	1
RAT3596	0.703909	0.368877	1
RAT3596	0.822613	0.178805	1
RAT3596	0.710705	0.250313	1
RAT3596	0.701028	0.336171	1
RAT3596	0.695533	0.190665	1
RAT3596	0.623275	0.537027	1
RAT3596	0.650092	0.161832	1
RAT3596	0.832391	0.170634	1
RAT3596	0.71912	0.179568	1
RAT3596	0.710304	0.376133	1
RAT3596	0.6461	0.391876	1
RAT3596	0.801274	0.219822	1
RAT3596	0.838027	0.175017	1
[truncated: 11,130 more rows]

## Sheet: Figure 3a
Number of lineage oligogodendrocyte cells and mature oligodendrocytes
Lineage	Mature
Olig2+/ mm2	Olig2+ and CC1+ / mm2	genotype (WT=1, HET=-1)
843	392	1
1399	722	1
1298	478	1
1080	408	1
1173	652	1
1036	528	1
1341	526	1
721	257	-1
1268	489	-1
655	223	-1
1000	436	-1
892	365	-1
861	291	-1
1081	532	-1

## Sheet: Figure 3b
Myelin basic protein immunofluorescence intensity * mm^2
MBP	genotype (WT=1, HET=-1)
11.21	1
8.7	1
12.21	1
5.81	1
11.37	1
12.73	1
7.89	1
10.18	-1
4.17	-1
7.6	-1
4.83	-1
10.3	-1
6.31	-1
6.38	-1

## Sheet: Figure 4c
Number of cells in the culture, numver of O4+ cells, number MBP+ cells, number of Type 1, Type2 and Type 3 cells, based on MBP distribution												NOTE: 4 well per genotype, at least 5 images each well
					MBP + cells
repeat	genotype (WT=0, HET=1)	cells	O4	MBP	Type 1	Type 2	Type 3
1	0	136	90	16	5	5	6
1	0	113	65	13	2	4	7
1	0	85	52	11	2	5	4
1	0	67	56	19	2	13	4
1	0	126	77	13	0	9	4
1	0	68	58	11	2	3	6
1	0	74	58	12	1	4	7
1	0	60	48	11	2	1	8
1	0	87	45	13	1	7	5
1	0	40	33	7	1	3	3
1	0	95	67	26	4	11	11
1	0	108	72	21	5	9	7
1	0	61	45	19	1	4	14
1	0	117	68	18	7	10	1
1	0	73	51	18	5	7	6
1	0	96	58	23	4	11	8
1	0	102	86	29	2	12	15
1	0	101	76	22	7	6	9
1	0	83	65	22	3	9	10
1	0	93	64	20	0	11	11
1	1	52	42	21	5	11	5
1	1	58	47	19	8	7	4
1	1	78	54	21	8	8	6
1	1	76	62	23	3	9	11
1	1	75	63	23	7	9	8
1	1	57	52	23	4	11	7
1	1	65	48	25	12	8	5
1	1	128	82	42	19	14	9
1	1	90	74	41	16	18	7
1	1	110	95	47	11	12	14
1	1	96	85	44	26	14	5
1	1	99	61	21	6	7	8
1	1	66	55	34	8	12	14
1	1	111	90	27	10	11	5
1	1	78	65	29	8	10	11
1	1	71	59	28	6	19	3
1	1	99	85	32	3	15	14
1	1	90	64	37	7	20	9
1	1	98	71	25	2	18	5
1	1	98	71	27	7	12	8
1	1	136	116	43	20	17	5
2	0	52	40	11	2	6	3
2	0	70	55	13	2	7	4
2	0	57	41	8	0	2	6
2	0	109	85	21	2	16	3
2	0	56	43	12	0	9	3
2	0	47	37	12	1	9	2
2	0	111	67	16	1	10	5
2	0	103	75	23	10	9	4
2	0	54	45	18	8	6	4
2	0	80	67	17	0	13	4
2	0	82	68	22	5	10	7
2	0	95	60	13	1	4	8
2	0	39	34	17	0	15	2
2	0	78	47	15	0	11	4
2	0	76	69	19	4	8	7
2	0	114	85	29	8	10	11
2	0	48	37	14	1	6	7
2	0	53	35	18	1	11	6
2	0	134	96	20	1	8	11
2	0	114	81	24	5	9	10
2	0	43	35	20	4	11	5
2	0	59	41	19	5	12	2
2	1	81	56	31	7	17	7
2	1	115	87	40	9	24	7
2	1	43	37	21	5	10	6
2	1	123	93	35	3	20	12
2	1	132	106	56	15	29	12
2	1	73	65	23	11	8	4
2	1	154	137	49	24	18	7
2	1	195	155	44	13	21	10
2	1	192	177	59	12	42	5
2	1	294	246	39	12	26	1
2	1	169	128	46	15	25	6
2	1	52	46	27	5	17	5
2	1	77	56	17	1	9	7
2	1	77	68	22	4	10	8
2	1	136	119	49	18	22	9
2	1	81	74	16	1	8	7
2	1	103	101	35	9	15	11
2	1	204	159	55	15	29	6
2	1	128	113	35	4	20	11
2	1	42	34	18	3	5	10
3	0	109	85	38	12	25	1
3	0	77	60	27	8	19	0
3	0	113	84	31	6	17	8
3	0	55	42	22	1	14	7
3	0	76	51	24	1	21	2
3	0	73	47	21	3	13	5
3	0	193	145	44	1	22	21
3	0	228	175	41	1	32	8
3	0	198	172	43	1	24	18
3	0	213	172	35	1	14	20
3	0	189	149	38	6	25	7
3	0	130	120	28	3	21	4
3	1	309	135	49	16	20	13
3	1	164	106	32	14	18	0
3	1	241	124	37	20	12	5
3	1	91	63	21	10	9	2
3	1	123	84	27	6	18	3
3	1	204	137	41	14	27	0
3	1	145	98	42	18	15	9
3	1	272	161	62	24	32	6
3	1	194	120	44	24	11	9
3	0	83	75	18	0	11	6
3	0	95	79	11	1	4	6
3	0	120	83	15	1	9	5
3	0	138	118	31	5	17	9
3	0	167	135	33	0	12	21
3	0	175	105	31	2	11	18
3	0	162	114	30	0	17	13
3	0	104	70	12	1	11	0
3	0	131	105	16	0	13	3
3	0	109	83	12	0	10	2
3	0	116	97	22	1	14	7
3	0	110	74	14	0	13	1
3	1	46	37	12	8	2	2
3	1	109	80	23	9	4	10
3	1	190	121	35	15	11	9
3	1	117	82	14	6	3	5
3	1	135	101	25	11	9	5
3	1	247	128	18	6	4	8
3	1	238	177	54	10	29	15
3	1	204	112	35	9	12	14
3	1	187	174	31	9	6	16
3	1	123	103	22	10	10	2
3	1	204	148	39	16	16	7

## Sheet: Figure 4d
Area of MBP distribution in type 2 and type 3 cells
repeat	genotype (WT=0, HET=1)	type2		repeat	genotype (WT=0, HET=1)	type3
1	0	1200.95		1	0	1661.98
1	0	647.598		1	0	1251.26
1	0	986.361		1	0	3935.04
1	0	2758.29		1	0	3203.61
1	0	2440.75		1	0	956.669
1	0	1340.41		1	0	4240.91
1	0	2016.02		1	0	2679.33
1	0	1695.94		1	0	5660.06
1	0	1770.65		1	0	3543.64
1	0	6957.81		1	0	2869.72
1	0	2725.18		1	0	3139.5
1	0	3178.56		1	0	8885.1
1	0	1717.8		1	0	6450.51
1	0	1200.11		1	0	4447.86
1	0	1194.8		1	0	1821.6
1	0	2092.44		1	0	6376.64
1	0	1504.48		1	0	3988.96
1	0	2756.17		1	0	3405.04
1	0	1931.45		1	0	3057.78
1	0	5628.22		1	0	4385.45
1	0	1959.78		1	0	6314.66
1	0	1211.14		1	0	3066.7
1	0	1748.58		1	0	7599.67
1	0	1578.98		1	0	8015.7
1	0	2087.55		1	0	4977.44
1	0	1590.45		1	0	3257.09
1	0	5105.86		1	0	5192.67
1	0	7739.55		1	0	1780.42
1	0	2197.29		1	0	4609.39
1	0	7599.67		1	0	9640.95
1	0	8015.7		1	0	4018.67
1	0	4690.68		1	0	5010
1	0	2125.55		1	0	2942.1
1	0	791.296		1	0	4867.49
1	0	1480.92		1	0	3782.22
1	0	4463.78		1	0	2811.14
1	0	7961.78		1	0	1659.64
1	0	5456		1	0	1954.47
1	0	5187.79		1	0	5920.08
1	0	1946.83		1	0	2195.17
1	0	3521.33		1	0	4274.66
1	0	2054.87		1	0	3834.86
1	0	2086.28		1	0	2949.96
1	0	1699.12		1	0	6616.28
1	0	2200.05		1	0	3410.13
1	0	2069.3		1	0	2939.43
1	0	3354.52		1	0	3780.31
1	0	5922.62		1	0	4249.27
1	0	3243.3		1	0	5814
1	0	2489.14		1	0	7008.53
1	0	2204.08		1	0	3958.39
1	0	2568.11		1	0	6486.17
1	0	1725.44		1	0	2342.69
1	0	2316.16		1	0	5519.12
1	0	8367.83		1	0	1695.94
1	0	1218.15		1	0	4654.39
1	0	2733.03		1	0	7616.65
1	0	3516.47		1	0	5989.7
1	0	3917.85		1	0	2569.38
1	0	1965.08		1	0	2870.36
1	0	1450.14		1	0	7519.02
1	0	1837.09		1	0	3300.61
1	0	1671.53		1	0	2962.48
1	0	1002.71		1	0	3572.08
1	0	1673.65		1	0	4860.7
1	0	1559.67		1	0	5568.66
1	0	2235.92		1	0	4873.86
1	0	3629.61		1	0	5684.68
1	0	5752.18		1	0	2099.65
1	0	3957.12		1	0	5386.46
1	0	2409.76		1	0	2968.64
1	0	1522.52		1	0	2857.62
1	0	3979.8		1	0	2302.78
1	0	1031.36		1	0	2302.78
1	0	1228.55		1	0	2420.37
1	0	2053.8		1	0	4999.73
1	0	2982.64		1	0	2656.83
1	0	1862.14		1	0	1182.28
1	0	2103.26		1	0	1515.52
1	0	4254.28		1	0	1244.89
1	0	2673.17		1	0	3443.88
1	0	2571.71		1	0	4606.84
1	0	4469.72		1	0	2711.8
1	0	1743.27		1	0	6855.5
1	0	3598.4		1	0	3203.39
1	0	3950.96		1	0	2778.45
1	0	1236.83		1	0	1789.97
1	0	2093.71		1	0	4207.37
1	0	2910.9		1	0	7317.37
1	0	4210.56		1	0	2200.69
1	0	1363.97		1	0	2772.09
1	0	2070.15		1	0	3871.16
1	0	2153.14		1	0	2937.01
1	0	2132.76		1	0	1560.31
1	0	4525.76		1	0	1495.14
1	0	1917.11		1	0	1716.74
1	0	1709.73		1	0	3590.76
1	0	2242.08		1	0	5654.12
1	0	2149.32		1	0	5654.12
1	0	2312.12		1	0	3104.69
1	1	1306.87		1	0	4272.75
1	1	1502.36		1	0	1943.22
1	1	789.811		1	1	2768.48
1	1	730.379		1	1	2751.71
1	1	2405.3		1	1	3146.51
1	1	881.081		1	1	4858.15
1	1	1782.33		1	1	3930.59
1	1	1052.37		1	1	2300.02
1	1	4416.02		1	1	2814.96
1	1	6165.87		1	1	925.019
1	1	2418.46		1	1	2333.14
1	1	2647.49		1	1	1251.47
1	1	1590.02		1	1	3066.7
1	1	3958.82		1	1	1472.62
1	1	5506.39		1	1	1470.52
1	1	3856.72		1	1	3337.11
1	1	1091		1	1	3437.94
1	1	1503.85		1	1	1688.72
1	1	851.153		1	1	2907.93
1	1	791.933		1	1	1200.74
1	1	1566.67		1	1	2658.1
1	1	2921.3		1	1	1522.52
1	1	1488.35		1	1	1633.54
1	1	2332.5		1	1	2362
1	1	1549.9		1	1	3026.16
1	1	1362.48		1	1	2149.53
1	1	2635.18		1	1	2398.3
1	1	1371.61		1	1	3457.68
1	1	949.641		1	1	5497.05
1	1	1566.67		1	1	1944.07
1	1	680.286		1	1	1512.55
1	1	791.933		1	1	1529.93
1	1	1576.65		1	1	910.373
1	1	1600.85		1	1	6809.01
1	1	1039.85		1	1	3203.39
1	1	2170.55		1	1	2792.46
1	1	3796.02		1	1	2493.39
1	1	1924.54		1	1	4704.48
1	1	1316.42		1	1	2768.48
1	1	1774.05		1	1	1761.53
1	1	2442.66		1	1	3125.28
1	1	1600.85		1	1	6726.44
1	1	2763.17		1	1	5094.18
1	1	2349.48		1	1	1466.91
1	1	2933.19		1	1	4037.14
1	1	1669.83		1	1	5534.83
1	1	1312.6		1	1	1004.62
1	1	2300.87		1	1	1782.75
1	1	1813.74		1	1	1498.96
1	1	1955.53		1	1	1142.58
1	1	1586.84		1	1	905.491
1	1	3164.34		1	1	2459.01
1	1	2275.19		1	1	1982.27
1	1	5245.95		1	1	1388.59
1	1	994.215		1	1	2026.42
1	1	1478.37		1	1	1632.9
1	1	1634.17		1	1	2084.16
1	1	1492.81		1	1	2899.86
1	1	1553.93		1	1	2465.37
1	1	2102.41		1	1	3614.11
1	1	1983.76		1	1	2186.11
1	1	910.585		1	1	1201.25
1	1	1652.64		1	1	1201.17
1	1	1091.43		1	1	4285.91
1	1	2971.82		1	1	1726.95
1	1	1797.61		1	1	1577.71
1	1	1484.74		1	1	2209.39
1	1	2196.65		1	1	1453.54
1	1	1144.92		1	1	1749.64
1	1	1072.33		1	1	2462.61
1	1	1034.54		1	1	2366.67
1	1	798.301		1	1	1081.88
1	1	1899.49		1	1	1900.13
1	1	1690.63		1	1	3740.83
1	1	671.795		1	1	1465.64
1	1	1468.4		1	1	1714.19
1	1	1551.18		1	1	2393.63
1	1	1268.45		1	1	2772.09
1	1	1672.59		1	1	1218.78
1	1	1680.44		1	1	1300.93
1	1	2331.44		1	1	812.098
1	1	1507.67		1	1	2257.78
1	1	1879.75		1	1	1831.78
1	1	949.641		1	1	4118.44
1	1	1905.44		1	1	1363.97
1	1	1119.23		1	1	1050.89
1	1	1064.9		1	1	1965.08
1	1	1546.72		1	1	1228.34
1	1	1452.48		1	1	1849.4
1	1	1615.49		1	1	1695.73
1	1	2752.56		1	1	1889.09
1	1	2737.06		1	1	2386.41
1	1	1325.55		1	1	2820.69
1	1	938.179		1	1	2177.34
1	1	2724.11		1	1	2677.84
1	1	2444.57		1	1	2680.6
1	1	1433.59		1	1	2804.35
1	1	1795.28		1	1	1834.54
1	1	2840.86		1	1	1888.03
1	1	738.657		1	1	2080.97
1	1	981.904		1	1	1245.53
1	1	913.345		1	1	1437.62
1	1	2186.25		1	1	718.28
1	1	1753.88		1	1	2755.1
1	1	1882.3		1	1	3043.78
1	1	1493.87		1	1	1873.6
1	1	1493.02		1	1	7068.82
1	1	1315.79		1	1	2098.8
1	1	968.107		1	1	2361.79
1	1	1106.44		1	1	3256.03
1	1	1713.56		1	1	2096.68
1	1	1010.77		1	1	3931.44
1	1	2642.61		1	1	1593.21
1	1	1931.76		1	1	2482.14
1	1	800.848		1	1	3460.22
1	1	812.947		1	1	3175.8
1	1	1450.57		1	1	2497.85
1	1	1695.09		1	1	3122.73
1	1	1571.56		1	1	3756.96
1	1	796.391		1	1	2894.13
1	1	2269.25		1	1	1730.96
1	1	2832.79		1	1	3035.5
1	1	2482.57		1	1	2277.74
1	1	3401.22		1	1	1881.66
1	1	2056.35		1	1	3478.69
1	1	1654.34		1	1	2646.64
1	1	2808.17		1	1	6307.24
1	1	1080.82		1	1	2125.34
1	1	1955.32		1	1	8119.07
1	1	2083.31		1	1	1790.18
1	1	2260.12		1	1	6523.1
1	1	2714.78		1	1	3881.34
1	1	2496.57		1	1	5164.86
1	1	1984.4		1	1	5833.05
1	1	1846.85		1	1	1108.41
1	1	1385.19		1	1	1585.57
1	1	1069.14		1	1	1571.56
1	1	1950.01		1	1	2884.58
1	1	1523.16		1	1	2968.42
1	1	6042.98		2	0	2838.52
1	1	2086.7		2	0	4895.72
1	1	1250.2		2	0	1447.17
1	1	5607.85		2	0	2471.53
1	1	4521.09		2	0	1848.98
1	1	1970.39		2	0	3606.05
1	1	2937.86		2	0	6714.77
1	1	3006.42		2	0	5203.28
1	1	7071.36		2	0	5896.73
1	1	2014.54		2	0	3817.03
1	1	1215.6		2	0	2570.44
1	1	1086.12		2	0	4428.33
1	1	1845.37		2	0	3275.14
1	1	1787		2	0	2637.94
1	1	1779.99		2	0	2612.89
1	1	1521.67		2	0	3666.11
1	1	3448.55		2	0	9411.08
1	1	3312.49		2	0	3384.02
1	1	3972.4		2	0	1111.38
1	1	1547.36		2	0	1291.8
1	1	2024.51		2	0	2381.53
1	1	1668.98		2	0	1327.04
1	1	1836.45		2	0	3469.56
1	1	6073.33		2	0	2393.84
1	1	2797.34		2	0	2207.48
1	1	3698.59		2	0	2368.58
1	1	2553.67		2	0	2325.49
1	1	2519.92		2	0	1131.12
1	1	1656.67		2	0	2545.18
1	1	4386.3		2	0	3910.85
1	1	3214.85		2	0	1487.08
1	1	2069.72		2	0	4986.99
1	1	1490.47		2	0	4204.61
1	1	1175.27		2	0	1042.82
1	1	1095.67		2	0	12014.2
1	1	4458.9		2	0	5815.86
1	1	2021.97		2	0	7185.98
1	1	650.357		2	0	5785.42
1	1	1229.61		2	0	5772.98
1	1	1799.31		2	0	7063.72
1	1	1033.06		2	0	2552.19
1	1	999.946		2	0	3261.34
1	1	3334.36		2	0	2471.1
1	1	1815.86		2	0	5554.99
1	1	1829.87		2	0	3312.92
1	1	3757.17		2	0	3295.94
1	1	3614.96		2	0	4111.07
1	1	2241.44		2	0	3584.18
1	1	2023.45		2	0	1418.73
1	1	1429.98		2	0	1666.22
1	1	2442.87		2	0	2548.79
1	1	1643.38		2	0	1046.01
1	1	1865.96		2	0	2301.51
1	1	1708.46		2	0	3246.27
2	0	5528.89		2	0	2764.02
2	0	2644.52		2	0	3799.84
2	0	3456.4		2	0	3025.73
2	0	5809.92		2	0	3360.46
2	0	2814.54		2	0	1819.05
2	0	3731.91		2	0	4327.93
2	0	3300.39		2	0	2770.6
2	0	1182.7		2	0	5977.39
2	0	950.49		2	0	6084.58
2	0	2646		2	0	4726.55
2	0	3978.13		2	0	3642.34
2	0	3128.47		2	0	2446.91
2	0	2423.77		2	0	4299.07
2	0	2833.85		2	0	2992.41
2	0	2854.44		2	0	4373.57
2	0	3233.32		2	0	3834.86
2	0	2611.62		2	0	4463.78
2	0	1246.8		2	0	8840.11
2	0	2927.24		2	0	3135.89
2	0	1598.3		2	0	5771.92
2	0	5679.59		2	0	7175.79
2	0	1656.03		2	0	5999.25
2	0	2932.98		2	0	4047.12
2	0	1489.41		2	0	5457.99
2	0	2330.16		2	0	3200.63
2	0	2093.92		2	0	2113.87
2	0	3676.94		2	0	2721.78
2	0	6540.93		2	0	3369.38
2	0	2314.03		2	0	5715.04
2	0	3949.05		2	0	6617.34
2	0	3034.65		2	0	2138.5
2	0	1705.07		2	0	4435.76
2	0	3746.77		2	0	4176.59
2	0	2377.5		2	0	7233.95
2	0	5545.87		2	1	1248.29
2	0	6609.7		2	1	843.936
2	0	2657.68		2	1	1226.85
2	0	1664.1		2	1	1371.18
2	0	4699.38		2	1	1669.83
2	0	3378.72		2	1	995.488
2	0	1497.69		2	1	1063.84
2	0	4837.35		2	1	1227.49
2	0	3916.37		2	1	5904.37
2	0	2212.57		2	1	2053.8
2	0	2120.67		2	1	1468.61
2	0	2397.66		2	1	2193.26
2	0	3030.4		2	1	1780.2
2	0	1582.59		2	1	1748.15
2	0	2746.19		2	1	1273.33
2	0	3563.38		2	1	2151.23
2	0	2860.38		2	1	2072.7
2	0	2162.69		2	1	1370.34
2	0	1372.03		2	1	3069.88
2	0	1294.35		2	1	1086.12
2	0	2153.14		2	1	3390.6
2	0	2430.99		2	1	2075.88
2	0	1268.03		2	1	3370.44
2	0	2270.95		2	1	1370.55
2	0	1417.03		2	1	2026.64
2	0	4230.08		2	1	2122.79
2	0	2758.93		2	1	3013.21
2	0	3759.72		2	1	1474.13
2	0	2587		2	1	1120.72
2	0	4285.27		2	1	2179.67
2	0	2844.47		2	1	717.006
2	0	2879.28		2	1	460.811
2	0	2976.91		2	1	479.066
2	0	4500.71		2	1	4101.45
2	0	1823.93		2	1	2833.43
2	0	1331.07		2	1	2912.39
2	0	2290.68		2	1	2293.23
2	0	1930.7		2	1	1530.59
2	0	1580.89		2	1	1345.71
2	0	6585.29		2	1	3786.68
2	0	3978.13		2	1	4803.18
2	0	3895.57		2	1	4244.3
2	0	2207.27		2	1	4511.96
2	0	2720.51		2	1	2480.23
2	0	1106.08		2	1	3814.69
2	0	1128.57		2	1	3237.14
2	0	2735.58		2	1	1492.17
2	0	4089.14		2	1	683.257
2	0	2031.09		2	1	843.512
2	0	3047.38		2	1	2075.03
2	0	2989.17		2	1	1851.95
2	0	6960.99		2	1	1173.79
2	0	2429.5		2	1	1369.06
2	0	2041.71		2	1	2757.65
2	0	3594.8		2	1	2238.68
2	0	2054.44		2	1	1470.31
2	0	2694.82		2	1	1567.31
2	0	2696.73		2	1	1784.88
2	0	6082.03		2	1	1815.65
2	0	3185.56		2	1	2011.78
2	0	1528.04		2	1	1921.78
2	0	2664.89		2	1	1867.65
2	0	1726.93		2	1	1596.6
2	0	5284.37		2	1	1161.47
2	0	5012.68		2	1	4066.22
2	0	3934.41		2	1	2572.78
2	0	1301.56		2	1	1007.38
2	0	2409.97		2	1	2394.27
2	0	3481.87		2	1	3256.67
2	0	9070.83		2	1	2093.92
2	0	2156.75		2	1	6364.33
2	0	3684.58		2	1	5701.66
2	0	2304.48		2	1	4444.46
2	0	2136.59		2	1	2517.38
2	0	1270.79		2	1	6029.39
2	0	1238.1		2	1	3358.98
2	0	1288.97		2	1	3531.97
2	0	2823.88		2	1	6358.81
2	0	4421.96		2	1	3624.3
2	0	2020.96		2	1	4507.29
2	0	1578.98		2	1	3145.66
2	0	3720.03		2	1	7760.14
2	0	2235.92		2	1	1286.07
2	0	3297.21		2	1	6060.17
2	0	2835.55		2	1	1454.39
2	0	3071.79		2	1	501.353
2	0	3337.11		2	1	3461.28
2	0	4025.68		2	1	1922.63
2	0	1985.25		2	1	1996.28
2	0	4168.32		2	1	665.215
2	0	6038.94		2	1	982.328
2	0	3119.55		2	1	4029.29
2	0	3283.84		2	1	5188.43
2	0	1492.38		2	1	2068.24
2	0	5218.78		2	1	3748.89
2	0	4247.27		2	1	4964.07
2	0	3572.3		2	1	1443.99
2	0	1912.23		2	1	5033.9
2	0	1611.04		2	1	3928.68
2	0	8658.84		2	1	1257.41
2	0	5513.18		2	1	2795.86
2	0	6942.52		2	1	4348.31
2	0	7245.84		2	1	1405.99
2	0	2316.79		2	1	2640.27
2	0	3705.38		2	1	3287.02
2	0	2557.7		2	1	2042.98
2	0	4248.12		2	1	1325.76
2	0	4305.43		2	1	2928.31
2	0	2893.07		2	1	1621.86
2	0	2913.87		2	1	1569.22
2	0	3507.77		2	1	885.963
2	0	2693.76		2	1	3885.16
2	0	5784.23		2	1	4090.84
2	0	4444.89		2	1	4438.52
2	0	3969.22		2	1	1611.67
2	0	2994.74		2	1	1694.03
2	0	2041.49		2	1	1020.53
2	0	4078.53		2	1	4017.82
2	0	4974.68		2	1	1740.94
2	0	4795.54		2	1	2951.66
2	0	5590.44		2	1	4369.96
2	0	2478.11		2	1	2018.15
2	0	4874.92		2	1	1538.02
2	0	1850.89		2	1	2183.49
2	0	3229.5		2	1	1322.37
2	0	3049.51		3	0	4343.64
2	0	3771.82		3	0	9418.72
2	0	5367.15		3	0	4717.85
2	0	6683.14		3	0	4347.89
2	0	5503.84		3	0	10460.7
2	0	2654.92		3	0	3123.8
2	0	5142.58		3	0	1891.43
2	0	3434.12		3	0	1909.68
2	1	1928.79		3	0	1990.13
2	1	1688.3		3	0	3281.72
2	1	2750.43		3	0	2527.35
2	1	1504.27		3	0	2179.67
2	1	1514.88		3	0	9252.52
2	1	2404.24		3	0	5698.27
2	1	4162.8		3	0	5964.02
2	1	2052.74		3	0	2928.94
2	1	1970.6		3	0	2995.8
2	1	1210.72		3	0	10273.5
2	1	1784.24		3	0	5354.62
2	1	2312.76		3	0	4016.76
2	1	2441.81		3	0	3013.21
2	1	974.05		3	0	18087.7
2	1	1036.45		3	0	6335.04
2	1	1540.35		3	0	3073.91
2	1	2883.52		3	0	3778.4
2	1	1185.88		3	0	6126.6
2	1	2261.39		3	0	19595.4
2	1	1522.52		3	0	13168.9
2	1	1930.91		3	0	5126.02
2	1	1528.68		3	0	1853.65
2	1	1879.33		3	0	5556.27
2	1	2223.61		3	0	7983.01
2	1	1633.96		3	0	5345.5
2	1	1991.4		3	1	2349.27
2	1	1864.9		3	1	2403.82
2	1	1777.87		3	1	1910.74
2	1	3349		3	1	843.087
2	1	2210.24		3	1	3174.31
2	1	1182.49		3	1	3953.72
2	1	949.641		3	1	857.521
2	1	1628.65		3	1	2857.62
2	1	1225.15		3	1	2109.63
2	1	2123.43		3	1	1226.21
2	1	1187.58		3	1	6093.92
2	1	1627.17		3	1	1661.77
2	1	2806.68		3	1	842.451
2	1	1711.22		3	1	1671.53
2	1	1135.37		3	1	836.507
2	1	3454.7		3	1	2866.33
2	1	2801.59		3	1	1510
2	1	1145.13		3	1	856.46
2	1	828.866		3	1	2952.93
2	1	1372.88		3	1	1089.52
2	1	1648.61		3	1	2701.4
2	1	708.304		3	1	1150.44
2	1	1020.53		3	1	884.265
2	1	835.446		3	1	1327.88
2	1	2761.68		3	1	1445.26
2	1	1148.74		3	1	1317.27
2	1	1633.54		3	1	1431.68
2	1	1482.41		3	1	1329.37
2	1	3259		3	1	1329.37
2	1	1076.57		3	0	8643.56
2	1	1667.71		3	0	5599.78
2	1	2657.04		3	0	2911.75
2	1	976.173		3	0	3375.96
2	1	869.62		3	0	7949.9
2	1	1379.04		3	0	4625.52
2	1	901.883		3	0	1113.29
2	1	2828.55		3	0	4365.72
2	1	3497.58		3	0	8283.57
2	1	3525.18		3	0	3580.57
2	1	4170.65		3	0	10943.8
2	1	2080.76		3	0	3047.38
2	1	2478.53		3	0	8595.59
2	1	1598.3		3	0	6458.79
2	1	2887.34		3	0	5431.25
2	1	1377.98		3	0	6276.03
2	1	1511.06		3	0	6058.26
2	1	3876.46		3	0	5029.87
2	1	913.557		3	0	4747.35
2	1	2391.93		3	0	6207.05
2	1	2614.16		3	0	8952.82
2	1	1016.71		3	0	2774.84
2	1	1053.01		3	0	3135.89
2	1	683.257		3	0	3726.61
2	1	855.823		3	0	3498.01
2	1	1832.21		3	0	5994.37
2	1	1106.5		3	0	5492.38
2	1	2874.18		3	0	5462.03
2	1	815.069		3	0	4057.52
2	1	1178.88		3	0	5709.94
2	1	2195.17		3	0	4054.97
2	1	961.315		3	0	6849.98
2	1	1572.19		3	0	4004.24
2	1	2566.83		3	0	3986.62
2	1	3491		3	0	5406.2
2	1	1611.67		3	0	4401.16
2	1	1685.96		3	0	2141.47
2	1	1633.32		3	0	4144.97
2	1	2086.7		3	0	1797.18
2	1	2897.11		3	0	5265.26
2	1	2302.99		3	0	3543.85
2	1	1884.21		3	0	1576.22
2	1	2800.1		3	1	1124.75
2	1	2001.59		3	1	1504.06
2	1	3042.71		3	1	1272.27
2	1	1566.04		3	1	717.219
2	1	1151.07		3	1	1479.01
2	1	1116.47		3	1	569.063
2	1	826.319		3	1	1423.82
2	1	2497.64		3	1	1088.88
2	1	1433.59		3	1	1025.42
2	1	2597.18		3	1	1107.77
2	1	1779.36		3	1	1420
2	1	850.304		3	1	1685.75
2	1	2331.23		3	1	1030.72
2	1	1343.38		3	1	943.273
2	1	2120.88		3	1	884.69
2	1	1611.67		3	1	966.834
2	1	1342.32		3	1	945.396
2	1	1603.61		3	1	1665.59
2	1	897.213		3	1	655.452
2	1	1360.78		3	1	1234.91
2	1	991.455		3	1	570.336
2	1	1141.73		3	1	1280.34
2	1	3467.44		3	1	926.292
2	1	2844.68		3	1	721.039
2	1	1147.68		3	1	1498.11
2	1	2815.81		3	1	1064.05
2	1	1459.27		3	1	1390.71
2	1	1351.02		3	1	1562.64
2	1	4352.98		3	1	889.784
2	1	1246.59		3	1	3150.75
2	1	1269.3		3	1	2735.79
2	1	1761.74		3	1	2172.67
2	1	3206.15		3	1	1304.11
2	1	1299.87		3	1	4039.05
2	1	1471.8		3	1	2627.11
2	1	2414.01		3	1	2495.09
2	1	1971.02		3	1	3205.09
2	1	1101.62		3	1	1453.12
2	1	1585.78		3	1	5060.43
2	1	1421.07		3	1	2596.34
2	1	2778.66		3	1	970.23
2	1	1150.86		3	1	3276.2
2	1	1252.32		3	1	1669.19
2	1	992.941		3	1	1636.08
2	1	1344.44		3	1	2387.26
2	1	1288.62		3	1	3399.52
2	1	859.007		3	1	3321.83
2	1	858.794		3	1	2917.06
2	1	1497.48		3	1	6165.24
2	1	2250.14		3	1	1670.47
2	1	3065
2	1	1046.01
2	1	2773.36
2	1	2617.99
2	1	3380.63
2	1	2662.35
2	1	2669.78
2	1	2898.17
2	1	2983.28
2	1	3510.95
2	1	1536.96
2	1	5792.3
2	1	4134.14
2	1	4380.36
2	1	1660.92
2	1	1565.61
2	1	1671.32
2	1	1543.96
2	1	1561.79
2	1	1711.65
2	1	3322.89
2	1	2665.11
2	1	1658.79
2	1	1909.89
2	1	1742
2	1	6261.81
2	1	2771.87
2	1	694.719
2	1	2434.59
2	1	1865.11
2	1	1783.81
2	1	1078.27
2	1	2462.19
2	1	2008.59
2	1	2627.11
2	1	1112.44
2	1	1803.55
2	1	2540.51
2	1	2503.79
2	1	2835.34
2	1	1573.04
2	1	1556.27
2	1	1607.64
2	1	733.775
2	1	774.316
2	1	1801.86
2	1	2285.38
2	1	718.492
2	1	1036.24
2	1	1582.81
2	1	2029.61
2	1	877.049
2	1	1401.33
2	1	2792.67
2	1	930.113
2	1	1576.86
2	1	3260.49
2	1	3238.41
2	1	945.608
2	1	1823.51
2	1	830.14
2	1	1552.24
2	1	669.248
2	1	2194.53
2	1	1718.65
2	1	1484.74
2	1	1717.59
2	1	3406.1
2	1	1924.75
2	1	1889.52
2	1	2180.74
2	1	1677.68
2	1	2106.23
2	1	1411.09
2	1	4825.25
2	1	1546.3
2	1	916.104
2	1	1619.1
2	1	880.02
2	1	1607.64
2	1	1465
2	1	1410.03
2	1	2206.42
2	1	1601.06
2	1	3495.25
3	0	4995.06
3	0	2219.37
3	0	3676.73
3	0	6125.33
3	0	5587.68
3	0	1590.87
3	0	1330.64
3	0	1398.99
3	0	1144.07
3	0	1061.29
3	0	2188.8
3	0	1362.27
3	0	2339.5
3	0	4683.68
3	0	3507.77
3	0	15004.7
3	0	5327.24
3	0	4886.81
3	0	3867.12
3	0	3992.78
3	0	5050.25
3	0	6404.87
3	0	3316.53
3	0	2746.83
3	0	4182.96
3	0	8540.4
3	0	4611.3
3	0	2295.57
3	0	3699.23
3	0	3886.86
3	0	5848.34
3	0	8173.4
3	0	2077.37
3	0	6546.66
3	0	10851.9
3	0	2235.92
3	0	3844.2
3	0	3687.34
3	0	4615.97
3	0	2365.19
3	0	1254.87
3	0	2010.08
3	0	2964.82
3	0	1451.63
3	0	925.019
3	0	4403.07
3	0	2851.05
3	0	1868.93
3	0	1281.61
3	0	5082.72
3	0	2960.78
3	0	2253.75
3	0	1495.57
3	0	3949.27
3	0	2988.59
3	0	5046.43
3	0	4475.45
3	0	3060.54
3	0	3611.14
3	0	8618.08
3	0	3316.74
3	0	2314.88
3	0	2862.72
3	0	3976.01
3	0	2847.86
3	0	5550.96
3	0	3185.35
3	0	3676.09
3	0	6462.4
3	0	5904.58
3	0	5779.99
3	0	1861.92
3	0	4668.18
3	0	12390.1
3	0	4876.41
3	0	2533.3
3	0	1927.72
3	0	1574.95
3	0	1733.3
3	0	1441.23
3	0	2850.83
3	0	1069.99
3	0	3995.75
3	0	4163.22
3	0	4734.19
3	0	3286.81
3	0	3854.81
3	0	5679.8
3	0	4980.84
3	0	3764.81
3	0	2289.62
3	0	3442.82
3	0	2289.84
3	0	3043.56
3	0	3187.68
3	0	3912.76
3	0	4968.95
3	0	1279.07
3	0	3090.9
3	0	3257.31
3	0	5249.77
3	0	4466.32
3	0	5738.81
3	0	2355
3	0	7655.71
3	0	1604.88
3	0	7248.6
3	0	5344.65
3	0	2650.04
3	0	2915.15
3	0	7545.12
3	0	935.632
3	0	1334.04
3	0	1228.97
3	0	3133.56
3	0	5521.25
3	0	4617.45
3	0	5387.31
3	0	3888.14
3	0	2730.91
3	0	3881.34
3	0	1442.93
3	0	2407.43
3	0	4334.73
3	0	11363.2
3	0	3092.38
3	0	7242.65
3	0	2985.4
3	0	1875.51
3	0	1768.11
3	0	2788.64
3	0	2218.73
3	0	6476.62
3	0	1784.24
3	0	3850.78
3	0	12086.2
3	0	1921.36
3	0	4321.35
3	0	3487.61
3	0	4250.25
3	0	8184.02
3	0	1460.76
3	1	1887.61
3	1	914.618
3	1	2466.43
3	1	655.664
3	1	3286.39
3	1	620.217
3	1	730.591
3	1	1178.24
3	1	886.388
3	1	1059.59
3	1	1653.06
3	1	3843.77
3	1	1000.16
3	1	1856.62
3	1	2186.25
3	1	2042.13
3	1	3509.26
3	1	2057.2
3	1	2555.79
3	1	1909.26
3	1	2239.32
3	1	5007.16
3	1	1275.24
3	1	2272.64
3	1	1803.77
3	1	1357.6
3	1	1263.36
3	1	2462.19
3	1	2470.04
3	1	1761.74
3	1	934.995
3	1	1090.15
3	1	859.007
3	1	1247.44
3	1	1911.81
3	1	2144.23
3	1	1857.89
3	1	1787.21
3	1	2038.1
3	1	1673.86
3	1	2457.52
3	1	1076.15
3	1	3805.78
3	1	1710.37
3	1	1796.97
3	1	2856.35
3	1	1088.03
3	1	2576.81
3	1	1365.24
3	1	937.33
3	1	994.215
3	1	1830.09
3	1	1374.37
3	1	946.245
3	1	650.357
3	1	3935.04
3	1	4568.21
3	1	2270.09
3	1	1440.59
3	1	1555.64
3	1	4335.57
3	1	1666.43
3	1	1538.66
3	1	1296.26
3	1	597.293
3	1	908.675
3	1	418.572
3	1	1878.48
3	1	1175.06
3	1	876.2
3	1	1867.65
3	1	1421.91
3	1	1290.53
3	1	2132.76
3	1	922.684
3	1	1280.97
3	1	1483.26
3	1	1424.67
3	1	833.748
3	1	808.489
3	1	1063.84
3	1	2837.89
3	1	2373.04
3	1	1740.09
3	1	1739.88
3	1	2612.47
3	1	1574.74
3	1	1496.2
3	1	1424.46
3	1	1212.42
3	1	1008.86
3	1	1722.05
3	1	825.682
3	1	918.227
3	1	729.317
3	1	1258.69
3	1	1063.41
3	0	4898.91
3	0	7570.17
3	0	6066.96
3	0	3123.58
3	0	3712.81
3	0	4283.78
3	0	3982.38
3	0	1195.43
3	0	5372.88
3	0	1365.03
3	0	8140.51
3	0	4342.79
3	0	2573.2
3	0	3483.78
3	0	5139.82
3	0	3524.11
3	0	2653.01
3	0	8408.59
3	0	4046.48
3	0	6252.69
3	0	4003.82
3	0	7934.19
3	0	3958.39
3	0	1677.68
3	0	3146.93
3	0	3187.9
3	0	3475.08
3	0	3614.32
3	0	2593.36
3	0	2978.19
3	0	5300.92
3	0	5438.89
3	0	2800.32
3	0	1742.42
3	0	2617.56
3	0	2421.01
3	0	2375.8
3	0	2543.27
3	0	5289.04
3	0	3557.01
3	0	6002.86
3	0	2050.2
3	0	1556.7
3	0	1421.49
3	0	2761.05
3	0	5271.84
3	0	2971.61
3	0	6850.19
3	0	5876.99
3	0	2848.07
3	0	2811.99
3	0	4201.43
3	0	5397.71
3	0	2418.89
3	0	6475.56
3	0	1471.58
3	0	3543.64
3	0	3974.52
3	0	3581.21
3	0	5182.27
3	0	858.37
3	0	5600.42
3	0	2178.61
3	0	1646.06
3	0	1274.18
3	0	1944.92
3	0	1784.66
3	0	3648.07
3	0	1504.27
3	0	5428.7
3	0	6068.45
3	0	2638.57
3	0	2065.05
3	0	1274.18
3	0	1944.92
3	0	1784.66
3	0	3648.07
3	0	1504.27
3	0	5428.7
3	0	6068.45
3	0	2638.57
3	0	2065.05
3	1	2227.01
3	1	1039.21
3	1	830.776
3	1	765.401
3	1	878.322
3	1	531.493
3	1	692.597
3	1	613.425
3	1	1110.32
3	1	704.483
3	1	529.371
3	1	804.881
3	1	736.959
3	1	999.309
3	1	684.531
3	1	985.088
3	1	1000.37
3	1	717.643
3	1	693.446
3	1	1349.96
3	1	1075.72
3	1	883.629
3	1	3688.19
3	1	751.392
3	1	711.7
3	1	2427.59
3	1	1658.16
3	1	1206.05
3	1	1974.42
3	1	1660.07
3	1	1397.29
3	1	3396.55
3	1	1618.25
3	1	1141.95
3	1	5075.51
3	1	3593.1
3	1	1522.74
3	1	1572.19
3	1	940.514
3	1	2367.73
3	1	1099.92
3	1	2294.29
3	1	3135.89
3	1	2547.09
3	1	3701.99
3	1	2317.85
3	1	2878.85
3	1	1223.66
3	1	4615.76
3	1	1662.19
3	1	697.479
3	1	1190.55
3	1	1603.61
3	1	1942.16
3	1	1419.79
3	1	3566.57
3	1	1465.21
3	1	2875.88
3	1	1787.42
3	1	2056.35
3	1	1384.34
3	1	738.232
3	1	1273.12
3	1	1919.45
3	1	2145.08
3	1	2236.77
3	1	2324.65
3	1	2079.7
3	1	3645.1
3	1	1736.06

## Sheet: Figure 5a
Visual Discrimination Learning - % correct
Genotype	First	Last
Cyfip+/-	55.932	90.625
Cyfip+/-	41.667	95
Cyfip+/-	55.385	90
Cyfip+/-	59.494	96
Cyfip+/-	76.056	99
Cyfip+/-	42.424	86.364
Cyfip+/-	48.387
Cyfip+/-	55.319	97.297
Cyfip+/-	70.513	94.34
Cyfip+/-	34.783	98
WT	27.586	91
WT	31.429	95.238
WT	40.909	96.053
WT	58.824	84.615
WT	61.176	93.617
WT	42.857	89.333
WT	36.585	93

## Sheet: Figure 5b
Sessions to criteria for Visual Discrimination
Genotype	Sessions
Cyfip+/-	35
Cyfip+/-	15
Cyfip+/-	9
Cyfip+/-	13
Cyfip+/-	11
Cyfip+/-	42
Cyfip+/-	29
Cyfip+/-	42
Cyfip+/-	17
WT	14
WT	35
WT	18
WT	51
WT	18
WT	22
WT	16

[truncated: 8 more sheets: Figure 5c, Figure 5d, Figure 5e, Figure 6a, Figure 6b, Figure 6c, Supplementary Figure VI, Supplementary Figure VII]
